# Supplementary material for: Temporal and spatiotemporal investigation of tourist attraction visit sentiment on Twitter
Source: PLoS One. 2018 Jun 14;13(6):e0198857. doi: 10.1371/journal.pone.0198857 (PMC6002102; doi:10.1371/journal.pone.0198857)
Supplement: S1 Dataset — This dataset contains anonymized visit information including visit time, visited attraction name and category, visitor anonymized ID, visitor category, and sentiment score. (CSV) [file pone.0198857.s001.csv]

id	local_time	user_category	attraction_name	attraction_category	sentiment_score	user_id
0	22:21	OutState	Cloud Gate	Statue	0	28184
1	14:16	Local	North Avenue Beach	Beach-Walking Area	0	45698
2	14:48	Local	Navy Pier	Landmark	0	38410
3	18:5	International	Navy Pier	Landmark	0	39183
4	18:20	Local	Navy Pier	Landmark	0	97157
5	18:17	Local	Navy Pier	Landmark	0	97157
6	11:1	OutState	Navy Pier	Landmark	0	83252
7	18:20	Local	Navy Pier	Landmark	0	52933
8	14:3	OutState	Navy Pier	Landmark	0	5732
9	18:3	OutState	Millennium Park	Park	0	41294
10	17:16	Local	Millennium Park	Park	0	91956
11	15:17	OutState	Lincoln Park Zoo	Zoo	0	79152
12	14:23	OutState	Lincoln Park Zoo	Zoo	0	13697
13	17:24	Local	Lincoln Park Zoo	Zoo	0	13387
14	13:13	Local	Lincoln Park Zoo	Zoo	0	38928
15	17:56	Local	Grant Park	Park	0	18391
16	11:16	Local	Grant Park	Park	0	60947
17	20:20	Local	Chicago Riverwalk	Beach-Walking Area	0	6709
18	12:53	Local	Millennium Park	Park	0	37672
19	13:10	Local	Grant Park	Park	2	66887
20	18:56	Local	Adler Planetarium	Observatory	1	7917
21	12:32	Local	Adler Planetarium	Observatory	1	20824
22	19:44	Local	Adler Planetarium	Observatory	0	20327
23	14:58	OutState	Adler Planetarium	Observatory	0	36460
24	14:28	Local	Cloud Gate	Statue	1	9465
25	11:55	Local	Cloud Gate	Statue	2	67304
26	10:7	Local	Cloud Gate	Statue	2	67304
27	13:26	Local	Cloud Gate	Statue	1	67304
28	9:58	Local	Cloud Gate	Statue	2	67304
29	10:33	Local	Cloud Gate	Statue	2	67304
30	10:43	Local	Cloud Gate	Statue	2	67304
31	17:21	OutState	Cloud Gate	Statue	4	35716
32	21:33	OutState	Cloud Gate	Statue	3	93633
33	13:27	Local	Cloud Gate	Statue	2	96128
34	1:14	Local	Cloud Gate	Statue	1	52917
35	16:3	Local	Cloud Gate	Statue	0	52189
36	19:1	Local	Chicago Cultural Center	Landmark	0	55572
37	20:20	Local	Lincoln Park Zoo	Zoo	0	55815
38	15:34	Local	Grant Park	Park	0	24588
39	19:56	Local	Grant Park	Park	-2	64564
40	14:26	Local	Shedd Aquarium	Aquarium	0	53781
41	17:28	Local	Navy Pier	Landmark	1	1824
42	18:38	International	Cloud Gate	Statue	0	96923
43	14:27	Local	Cloud Gate	Statue	2	9465
44	11:34	OutState	Cloud Gate	Statue	0	68300
45	16:12	OutState	Cloud Gate	Statue	0	41419
46	12:46	OutState	Cloud Gate	Statue	0	72851
47	17:9	OutState	Cloud Gate	Statue	2	43995
48	13:58	OutState	Cloud Gate	Statue	0	39133
49	17:21	OutState	Cloud Gate	Statue	1	83713
50	12:15	OutState	Cloud Gate	Statue	0	94820
51	20:53	Local	Cloud Gate	Statue	0	11415
52	18:38	OutState	Cloud Gate	Statue	0	48444
53	11:12	Local	Cloud Gate	Statue	-1	67304
54	10:13	OutState	Cloud Gate	Statue	0	677
55	0:46	OutState	Cloud Gate	Statue	0	97006
56	0:27	International	Cloud Gate	Statue	0	28072
57	13:7	Local	Cloud Gate	Statue	1	64427
58	11:33	Local	Cloud Gate	Statue	-1	67304
59	15:24	International	Cloud Gate	Statue	1	67254
60	22:39	OutState	Cloud Gate	Statue	0	28096
61	9:49	OutState	Cloud Gate	Statue	1	84567
62	8:47	OutState	Cloud Gate	Statue	0	14845
63	15:54	OutState	Cloud Gate	Statue	0	56565
64	16:11	OutState	Cloud Gate	Statue	0	37173
65	19:4	International	Cloud Gate	Statue	1	65646
66	16:15	Local	Cloud Gate	Statue	0	49612
67	13:24	OutState	Cloud Gate	Statue	0	77833
68	16:33	OutState	Cloud Gate	Statue	1	28853
69	19:4	OutState	Cloud Gate	Statue	1	17727
70	18:49	OutState	Cloud Gate	Statue	0	60247
71	11:23	OutState	Navy Pier	Landmark	0	97455
72	19:33	OutState	Cloud Gate	Statue	0	62623
73	13:13	OutState	Cloud Gate	Statue	0	25001
74	15:39	OutState	Cloud Gate	Statue	1	95346
75	19:32	International	Cloud Gate	Statue	0	60452
76	15:3	OutState	Cloud Gate	Statue	0	67861
77	22:54	OutState	Cloud Gate	Statue	0	9934
78	19:59	OutState	Cloud Gate	Statue	0	54496
79	20:29	OutState	Cloud Gate	Statue	0	9934
80	19:37	International	Cloud Gate	Statue	0	60452
81	10:30	OutState	Cloud Gate	Statue	1	98988
82	21:27	International	Cloud Gate	Statue	2	89117
83	16:54	OutState	Cloud Gate	Statue	0	38775
84	21:1	International	Cloud Gate	Statue	1	89117
85	18:32	OutState	Cloud Gate	Statue	0	41251
86	20:51	International	Cloud Gate	Statue	1	40456
87	21:25	Local	Cloud Gate	Statue	0	80268
88	12:16	OutState	Cloud Gate	Statue	0	30820
89	18:37	OutState	Cloud Gate	Statue	1	70895
90	14:2	OutState	Cloud Gate	Statue	0	79823
91	15:10	OutState	Cloud Gate	Statue	0	93171
92	16:42	Local	Cloud Gate	Statue	3	97975
93	9:45	OutState	Cloud Gate	Statue	0	96643
94	16:5	Local	Cloud Gate	Statue	2	67080
95	16:45	OutState	Cloud Gate	Statue	1	95742
96	18:25	OutState	Cloud Gate	Statue	0	81176
97	14:8	OutState	Cloud Gate	Statue	1	45088
98	17:26	OutState	Cloud Gate	Statue	0	54536
99	18:1	International	Cloud Gate	Statue	0	91885
100	23:59	International	Cloud Gate	Statue	1	57425
101	0:0	International	Cloud Gate	Statue	1	57425
102	14:2	OutState	Cloud Gate	Statue	0	69869
103	19:56	OutState	Cloud Gate	Statue	-1	14714
104	0:2	International	Cloud Gate	Statue	0	57425
105	0:3	International	Cloud Gate	Statue	0	57425
106	14:40	OutState	Cloud Gate	Statue	0	19823
107	16:46	Local	Cloud Gate	Statue	0	2704
108	9:26	OutState	Cloud Gate	Statue	2	45869
109	15:28	International	Cloud Gate	Statue	0	66760
110	14:26	OutState	Cloud Gate	Statue	0	35716
111	16:17	International	Cloud Gate	Statue	0	93271
112	13:40	OutState	Cloud Gate	Statue	1	48146
113	21:20	OutState	Cloud Gate	Statue	-1	80063
114	15:52	OutState	Cloud Gate	Statue	2	37197
115	10:4	International	Cloud Gate	Statue	2	19171
116	11:41	International	Cloud Gate	Statue	1	98641
117	18:4	OutState	Cloud Gate	Statue	0	50955
118	18:6	International	Cloud Gate	Statue	0	88815
119	12:55	International	Cloud Gate	Statue	0	59263
120	17:33	International	Cloud Gate	Statue	0	99468
121	15:53	OutState	Cloud Gate	Statue	3	21857
122	16:11	Local	Cloud Gate	Statue	0	6995
123	14:10	OutState	Cloud Gate	Statue	1	85741
124	15:34	International	Cloud Gate	Statue	0	40007
125	16:38	OutState	Cloud Gate	Statue	0	57136
126	17:55	OutState	Cloud Gate	Statue	0	7708
127	22:27	Local	Cloud Gate	Statue	-1	56788
128	18:14	OutState	Cloud Gate	Statue	0	59709
129	7:1	OutState	Cloud Gate	Statue	-2	13975
130	13:58	OutState	Cloud Gate	Statue	0	76382
131	12:58	International	Cloud Gate	Statue	0	5739
132	9:49	OutState	Cloud Gate	Statue	0	56722
133	20:48	Local	Cloud Gate	Statue	0	17373
134	12:55	OutState	Cloud Gate	Statue	0	29480
135	16:46	OutState	Cloud Gate	Statue	1	70830
136	10:20	OutState	Cloud Gate	Statue	0	62119
137	6:1	International	Cloud Gate	Statue	0	64513
138	13:18	OutState	Cloud Gate	Statue	0	16746
139	13:24	OutState	Cloud Gate	Statue	1	52177
140	19:58	OutState	Cloud Gate	Statue	0	54153
141	13:49	OutState	Cloud Gate	Statue	0	76716
142	12:25	OutState	Cloud Gate	Statue	0	851
143	18:51	OutState	Cloud Gate	Statue	0	314
144	14:35	International	Cloud Gate	Statue	3	60107
145	22:33	International	Cloud Gate	Statue	0	76271
146	14:53	International	Cloud Gate	Statue	1	84307
147	19:32	International	Cloud Gate	Statue	1	98736
148	15:56	OutState	Cloud Gate	Statue	0	64334
149	14:15	OutState	Cloud Gate	Statue	0	9146
150	11:53	International	Cloud Gate	Statue	1	1501
151	20:50	OutState	Cloud Gate	Statue	2	55017
152	16:45	OutState	Cloud Gate	Statue	0	39601
153	23:57	International	Cloud Gate	Statue	0	74804
154	13:26	OutState	Cloud Gate	Statue	0	47355
155	16:6	Local	Cloud Gate	Statue	2	19798
156	21:31	Local	Cloud Gate	Statue	0	95834
157	7:23	International	Cloud Gate	Statue	0	55515
158	21:31	OutState	Cloud Gate	Statue	1	93633
159	8:0	Local	Cloud Gate	Statue	1	65444
160	17:34	Local	Cloud Gate	Statue	0	36527
161	13:3	OutState	Cloud Gate	Statue	2	42101
162	16:59	OutState	Cloud Gate	Statue	0	46885
163	17:8	OutState	Cloud Gate	Statue	0	97128
164	17:11	OutState	Cloud Gate	Statue	-3	97128
165	15:31	International	Cloud Gate	Statue	3	21800
166	6:2	OutState	Cloud Gate	Statue	0	11143
167	10:57	OutState	Cloud Gate	Statue	0	54885
168	13:35	Local	Cloud Gate	Statue	3	96128
169	7:14	Local	Cloud Gate	Statue	-3	28229
170	20:48	OutState	Cloud Gate	Statue	-1	96296
171	8:26	OutState	Cloud Gate	Statue	0	22642
172	8:2	OutState	Cloud Gate	Statue	0	21643
173	14:37	OutState	Cloud Gate	Statue	0	76383
174	15:4	OutState	Cloud Gate	Statue	0	61049
175	21:29	OutState	Cloud Gate	Statue	0	28145
176	13:19	OutState	Cloud Gate	Statue	0	55457
177	11:36	OutState	Cloud Gate	Statue	0	38538
178	8:24	OutState	Cloud Gate	Statue	0	98416
179	17:48	OutState	Cloud Gate	Statue	-2	65447
180	16:28	OutState	Cloud Gate	Statue	0	34134
181	19:7	International	Cloud Gate	Statue	1	65646
182	19:48	OutState	Cloud Gate	Statue	0	57675
183	20:6	OutState	Cloud Gate	Statue	2	21756
184	11:36	International	Cloud Gate	Statue	0	22771
185	16:43	OutState	Cloud Gate	Statue	0	42733
186	7:22	OutState	Cloud Gate	Statue	3	13975
187	17:21	OutState	Cloud Gate	Statue	1	20469
188	17:26	OutState	Cloud Gate	Statue	0	39147
189	15:31	OutState	Cloud Gate	Statue	-1	88557
190	20:30	International	Cloud Gate	Statue	1	80154
191	17:5	OutState	Cloud Gate	Statue	0	49091
192	16:12	Local	Cloud Gate	Statue	0	24692
193	21:52	OutState	Cloud Gate	Statue	0	47871
194	9:6	Local	Cloud Gate	Statue	0	96207
195	12:40	Local	Cloud Gate	Statue	3	94802
196	18:55	Local	Cloud Gate	Statue	0	13872
197	16:46	Local	Cloud Gate	Statue	0	96632
198	1:39	International	Cloud Gate	Statue	2	40456
199	12:18	OutState	Cloud Gate	Statue	0	93988
200	14:5	OutState	Cloud Gate	Statue	1	45297
201	11:57	Local	Cloud Gate	Statue	0	83128
202	13:36	Local	Cloud Gate	Statue	1	66229
203	10:58	OutState	Cloud Gate	Statue	0	28224
204	13:10	OutState	Cloud Gate	Statue	0	49397
205	1:21	Local	Cloud Gate	Statue	0	52917
206	13:35	OutState	Cloud Gate	Statue	0	34886
207	15:27	OutState	Cloud Gate	Statue	0	25513
208	14:52	OutState	Cloud Gate	Statue	0	19212
209	15:9	Local	Cloud Gate	Statue	0	82432
210	18:26	OutState	Cloud Gate	Statue	0	22613
211	18:41	International	Cloud Gate	Statue	0	17421
212	6:36	OutState	Cloud Gate	Statue	2	73924
213	21:49	OutState	Cloud Gate	Statue	0	72398
214	20:32	OutState	Cloud Gate	Statue	1	5375
215	20:38	OutState	Cloud Gate	Statue	0	5375
216	18:42	OutState	Cloud Gate	Statue	4	35451
217	19:37	OutState	Cloud Gate	Statue	1	75256
218	20:19	OutState	Cloud Gate	Statue	0	53071
219	17:54	International	Cloud Gate	Statue	0	44918
220	20:19	International	Cloud Gate	Statue	0	69092
221	12:50	OutState	Cloud Gate	Statue	1	77582
222	15:48	OutState	Cloud Gate	Statue	0	67447
223	23:21	OutState	Cloud Gate	Statue	0	93774
224	20:44	OutState	Cloud Gate	Statue	0	56254
225	21:54	Local	Cloud Gate	Statue	1	70120
226	16:23	Local	Cloud Gate	Statue	0	8801
227	9:9	Local	Cloud Gate	Statue	1	76122
228	17:27	International	Cloud Gate	Statue	1	52108
229	20:42	International	Cloud Gate	Statue	0	24382
230	17:14	OutState	Cloud Gate	Statue	2	11956
231	19:32	International	Cloud Gate	Statue	-1	91950
232	9:38	OutState	Cloud Gate	Statue	1	38966
233	13:52	OutState	Cloud Gate	Statue	1	74567
234	19:8	OutState	Cloud Gate	Statue	1	3782
235	8:40	OutState	Cloud Gate	Statue	0	73924
236	12:2	OutState	Cloud Gate	Statue	0	53641
237	10:42	OutState	Cloud Gate	Statue	1	3673
238	21:11	Local	Cloud Gate	Statue	0	64237
239	15:0	Local	Cloud Gate	Statue	0	77171
240	13:52	International	Cloud Gate	Statue	0	15498
241	10:32	OutState	Cloud Gate	Statue	0	62182
242	21:6	OutState	Cloud Gate	Statue	0	17020
243	14:32	OutState	Cloud Gate	Statue	0	41276
244	15:24	International	Cloud Gate	Statue	0	71468
245	14:52	OutState	Cloud Gate	Statue	0	57996
246	14:34	International	Cloud Gate	Statue	0	60107
247	18:20	OutState	Cloud Gate	Statue	0	41955
248	9:6	International	Cloud Gate	Statue	0	68798
249	16:47	International	Cloud Gate	Statue	0	41818
250	13:41	International	Cloud Gate	Statue	0	27424
251	21:12	OutState	Cloud Gate	Statue	0	24577
252	12:6	OutState	Cloud Gate	Statue	0	93106
253	12:16	Local	Cloud Gate	Statue	1	74693
254	16:29	Local	Cloud Gate	Statue	0	32939
255	11:29	OutState	Cloud Gate	Statue	1	75095
256	13:25	OutState	Cloud Gate	Statue	0	285
257	15:4	OutState	Cloud Gate	Statue	0	49048
258	12:36	Local	Cloud Gate	Statue	0	22733
259	21:34	OutState	Cloud Gate	Statue	0	16283
260	17:43	OutState	Cloud Gate	Statue	1	20810
261	17:10	OutState	Cloud Gate	Statue	1	53480
262	18:10	International	Cloud Gate	Statue	1	15310
263	16:28	International	Cloud Gate	Statue	0	86052
264	23:46	OutState	Cloud Gate	Statue	2	85114
265	21:31	Local	Cloud Gate	Statue	0	78604
266	18:43	OutState	Cloud Gate	Statue	0	32331
267	15:53	International	Cloud Gate	Statue	0	88717
268	18:6	OutState	Cloud Gate	Statue	0	96691
269	12:53	OutState	Cloud Gate	Statue	0	13323
270	16:15	OutState	Cloud Gate	Statue	2	93109
271	16:53	OutState	Cloud Gate	Statue	2	85286
272	12:44	International	Cloud Gate	Statue	0	54288
273	15:2	OutState	Cloud Gate	Statue	0	9807
274	16:50	OutState	Cloud Gate	Statue	0	31041
275	10:26	International	Cloud Gate	Statue	0	7144
276	15:9	International	Cloud Gate	Statue	1	2595
277	17:42	OutState	Cloud Gate	Statue	0	5280
278	17:43	OutState	Cloud Gate	Statue	-2	25401
279	19:50	OutState	Cloud Gate	Statue	-1	22904
280	20:24	OutState	Cloud Gate	Statue	1	64096
281	15:19	OutState	Cloud Gate	Statue	0	39421
282	22:16	Local	Cloud Gate	Statue	0	61793
283	12:46	OutState	Cloud Gate	Statue	0	60372
284	21:46	OutState	Cloud Gate	Statue	3	26721
285	13:53	OutState	Cloud Gate	Statue	0	68363
286	16:56	International	Cloud Gate	Statue	0	27076
287	10:41	OutState	Cloud Gate	Statue	0	15923
288	18:34	OutState	Cloud Gate	Statue	0	28206
289	15:58	OutState	Cloud Gate	Statue	0	99430
290	15:57	OutState	Cloud Gate	Statue	0	25823
291	20:32	OutState	Cloud Gate	Statue	1	21537
292	17:3	OutState	Cloud Gate	Statue	3	15819
293	10:50	OutState	Cloud Gate	Statue	0	87149
294	17:6	OutState	Cloud Gate	Statue	1	7849
295	13:12	OutState	Cloud Gate	Statue	1	73935
296	13:52	OutState	Cloud Gate	Statue	1	43094
297	10:39	International	Cloud Gate	Statue	0	19155
298	17:22	International	Cloud Gate	Statue	0	65189
299	11:14	OutState	Cloud Gate	Statue	0	63871
300	11:9	OutState	Cloud Gate	Statue	1	93966
301	8:43	OutState	Cloud Gate	Statue	0	88314
302	20:27	International	Cloud Gate	Statue	0	79822
303	17:34	OutState	Cloud Gate	Statue	0	6475
304	12:50	OutState	Cloud Gate	Statue	3	93405
305	14:32	Local	Cloud Gate	Statue	0	32039
306	12:7	Local	Cloud Gate	Statue	1	4473
307	13:9	OutState	Cloud Gate	Statue	0	20044
308	16:59	OutState	Cloud Gate	Statue	0	2977
309	17:0	OutState	Cloud Gate	Statue	0	57697
310	15:41	Local	Cloud Gate	Statue	1	23260
311	13:19	OutState	Cloud Gate	Statue	1	18791
312	13:16	OutState	Cloud Gate	Statue	0	83583
313	12:55	OutState	Cloud Gate	Statue	0	41184
314	12:58	OutState	Cloud Gate	Statue	0	41184
315	18:44	OutState	Cloud Gate	Statue	0	89024
316	11:8	OutState	Cloud Gate	Statue	0	9483
317	13:37	OutState	Cloud Gate	Statue	0	96677
318	10:16	OutState	Cloud Gate	Statue	2	9483
319	11:15	Local	Cloud Gate	Statue	0	77769
320	16:4	OutState	Cloud Gate	Statue	1	61147
321	17:22	OutState	Cloud Gate	Statue	1	61147
322	0:55	OutState	Cloud Gate	Statue	0	83250
323	13:41	Local	Cloud Gate	Statue	0	67564
324	14:43	OutState	Cloud Gate	Statue	2	63848
325	15:55	OutState	Cloud Gate	Statue	1	63848
326	19:15	OutState	Cloud Gate	Statue	0	58307
327	19:11	OutState	Cloud Gate	Statue	3	58307
328	13:7	OutState	Cloud Gate	Statue	0	87534
329	13:49	Local	Cloud Gate	Statue	0	41210
330	14:18	OutState	Cloud Gate	Statue	3	10727
331	22:45	OutState	Cloud Gate	Statue	0	16057
332	23:1	International	Cloud Gate	Statue	1	20392
333	16:7	OutState	Cloud Gate	Statue	0	44376
334	11:30	OutState	Cloud Gate	Statue	0	15349
335	17:58	OutState	Cloud Gate	Statue	0	74429
336	10:32	OutState	Cloud Gate	Statue	0	97757
337	9:19	OutState	Cloud Gate	Statue	-1	47772
338	15:59	OutState	Cloud Gate	Statue	-1	55368
339	17:43	OutState	Cloud Gate	Statue	0	87580
340	14:17	OutState	Cloud Gate	Statue	-3	10488
341	11:46	International	Cloud Gate	Statue	0	35540
342	18:5	International	Cloud Gate	Statue	1	95107
343	18:7	International	Cloud Gate	Statue	0	90738
344	11:37	International	Cloud Gate	Statue	0	35540
345	19:8	OutState	Cloud Gate	Statue	-1	55368
346	18:31	OutState	Cloud Gate	Statue	0	55368
347	20:42	Local	Cloud Gate	Statue	0	98562
348	17:42	OutState	Cloud Gate	Statue	0	87580
349	15:32	OutState	Cloud Gate	Statue	0	17723
350	17:2	Local	Cloud Gate	Statue	2	99178
351	22:21	International	Cloud Gate	Statue	0	51284
352	19:59	OutState	Cloud Gate	Statue	0	49988
353	0:47	OutState	Cloud Gate	Statue	0	3
354	14:19	Local	Cloud Gate	Statue	0	7249
355	20:52	International	Cloud Gate	Statue	0	92869
356	13:8	OutState	Cloud Gate	Statue	1	41641
357	18:6	Local	Cloud Gate	Statue	1	21174
358	12:11	Local	Cloud Gate	Statue	0	82100
359	11:14	Local	Cloud Gate	Statue	0	77769
360	11:14	Local	Cloud Gate	Statue	1	77769
361	11:30	OutState	Cloud Gate	Statue	0	97757
362	12:48	International	Cloud Gate	Statue	0	48650
363	15:55	OutState	Cloud Gate	Statue	1	53309
364	7:7	OutState	Cloud Gate	Statue	2	76281
365	17:4	International	Cloud Gate	Statue	0	19639
366	14:30	International	Cloud Gate	Statue	0	48650
367	12:41	International	Cloud Gate	Statue	0	48650
368	18:44	OutState	Cloud Gate	Statue	0	53309
369	18:41	OutState	Cloud Gate	Statue	0	71076
370	11:55	OutState	Cloud Gate	Statue	0	97620
371	15:34	OutState	Cloud Gate	Statue	2	95744
372	1:23	International	Cloud Gate	Statue	0	36823
373	11:57	International	Cloud Gate	Statue	0	84848
374	11:51	International	Cloud Gate	Statue	0	84848
375	1:31	International	Cloud Gate	Statue	1	36823
376	13:17	OutState	Cloud Gate	Statue	2	27235
377	20:55	International	Cloud Gate	Statue	0	92869
378	8:51	OutState	Cloud Gate	Statue	0	16676
379	17:30	OutState	Cloud Gate	Statue	0	30809
380	20:33	OutState	Cloud Gate	Statue	0	87642
381	18:43	OutState	Cloud Gate	Statue	-1	45016
382	11:45	OutState	Cloud Gate	Statue	0	79973
383	9:40	OutState	Cloud Gate	Statue	0	8490
384	13:47	OutState	Cloud Gate	Statue	0	33355
385	12:38	OutState	Cloud Gate	Statue	2	80618
386	11:59	OutState	Cloud Gate	Statue	0	80920
387	11:31	OutState	Cloud Gate	Statue	0	52645
388	22:50	OutState	Cloud Gate	Statue	0	17008
389	9:23	OutState	Cloud Gate	Statue	1	21282
390	15:0	OutState	Cloud Gate	Statue	0	50396
391	23:50	OutState	Cloud Gate	Statue	3	55868
392	16:16	Local	Cloud Gate	Statue	1	11073
393	16:17	Local	Cloud Gate	Statue	1	11073
394	15:25	OutState	Cloud Gate	Statue	0	54938
395	14:17	OutState	Cloud Gate	Statue	1	13249
396	16:53	OutState	Cloud Gate	Statue	2	86010
397	10:19	OutState	Cloud Gate	Statue	0	63496
398	10:59	Local	Cloud Gate	Statue	0	77769
399	10:59	Local	Cloud Gate	Statue	1	77769
400	11:1	Local	Cloud Gate	Statue	0	77769
401	18:13	Local	Cloud Gate	Statue	0	81618
402	13:59	OutState	Cloud Gate	Statue	0	31569
403	16:7	Local	Cloud Gate	Statue	1	82100
404	16:26	Local	Cloud Gate	Statue	1	70347
405	16:39	OutState	Cloud Gate	Statue	0	29957
406	13:34	OutState	Cloud Gate	Statue	0	21899
407	16:4	Local	Cloud Gate	Statue	0	82100
408	16:5	Local	Cloud Gate	Statue	3	82100
409	19:22	Local	Cloud Gate	Statue	3	55927
410	18:21	Local	Cloud Gate	Statue	0	81618
411	18:22	Local	Cloud Gate	Statue	0	36556
412	19:50	OutState	Cloud Gate	Statue	0	69857
413	16:49	OutState	Cloud Gate	Statue	0	55395
414	22:57	OutState	Cloud Gate	Statue	0	87363
415	10:44	Local	Cloud Gate	Statue	2	55176
416	11:32	Local	Cloud Gate	Statue	0	55176
417	17:47	OutState	Cloud Gate	Statue	-1	52291
418	15:51	International	Cloud Gate	Statue	0	13732
419	18:22	OutState	Cloud Gate	Statue	0	48386
420	13:29	OutState	Cloud Gate	Statue	0	22051
421	15:28	OutState	Cloud Gate	Statue	0	10982
422	16:16	OutState	Cloud Gate	Statue	0	37755
423	21:58	OutState	Cloud Gate	Statue	0	63792
424	13:51	OutState	Cloud Gate	Statue	0	22051
425	11:49	International	Cloud Gate	Statue	0	53573
426	11:28	OutState	Cloud Gate	Statue	0	82469
427	18:40	OutState	Cloud Gate	Statue	0	63496
428	14:4	Local	Cloud Gate	Statue	1	45560
429	11:11	Local	Cloud Gate	Statue	0	77769
430	15:57	OutState	Cloud Gate	Statue	2	90668
431	10:5	International	Cloud Gate	Statue	0	63727
432	7:41	OutState	Cloud Gate	Statue	0	22674
433	17:23	Local	Cloud Gate	Statue	0	6995
434	11:43	Local	Cloud Gate	Statue	0	14098
435	15:1	OutState	Cloud Gate	Statue	0	31627
436	0:20	OutState	Cloud Gate	Statue	0	42406
437	12:56	OutState	Cloud Gate	Statue	-1	39856
438	23:14	OutState	Cloud Gate	Statue	2	59357
439	21:4	Local	Cloud Gate	Statue	1	99178
440	20:39	OutState	Cloud Gate	Statue	0	71694
441	17:0	Local	Cloud Gate	Statue	0	6435
442	13:46	OutState	Cloud Gate	Statue	3	15375
443	17:10	International	Cloud Gate	Statue	0	33464
444	13:1	OutState	Cloud Gate	Statue	0	86822
445	21:43	Local	Cloud Gate	Statue	0	5260
446	17:36	OutState	Cloud Gate	Statue	0	47050
447	18:45	Local	Cloud Gate	Statue	0	58969
448	14:24	International	Cloud Gate	Statue	0	17717
449	9:47	International	Cloud Gate	Statue	0	95998
450	11:50	Local	Cloud Gate	Statue	0	88685
451	10:13	Local	Cloud Gate	Statue	0	18205
452	12:39	International	Cloud Gate	Statue	0	20329
453	14:0	International	Cloud Gate	Statue	0	57966
454	19:41	OutState	Cloud Gate	Statue	1	63300
455	14:11	Local	Cloud Gate	Statue	0	13118
456	13:36	OutState	Cloud Gate	Statue	0	82296
457	12:22	Local	Cloud Gate	Statue	0	33036
458	13:27	International	Cloud Gate	Statue	0	70603
459	14:31	OutState	Cloud Gate	Statue	1	55805
460	23:10	International	Cloud Gate	Statue	0	30178
461	15:36	OutState	Cloud Gate	Statue	0	18884
462	16:46	International	Cloud Gate	Statue	0	9242
463	17:47	Local	Cloud Gate	Statue	0	63628
464	15:10	Local	Cloud Gate	Statue	0	1487
465	13:42	International	Cloud Gate	Statue	0	57966
466	22:32	International	Cloud Gate	Statue	0	33464
467	17:17	OutState	Cloud Gate	Statue	0	42007
468	19:26	Local	Cloud Gate	Statue	0	58969
469	20:33	OutState	Cloud Gate	Statue	0	89332
470	11:49	OutState	Cloud Gate	Statue	0	14288
471	22:1	Local	Cloud Gate	Statue	0	36008
472	11:4	OutState	Cloud Gate	Statue	0	44686
473	14:56	OutState	Cloud Gate	Statue	0	31627
474	12:30	International	Cloud Gate	Statue	0	57966
475	16:58	Local	Cloud Gate	Statue	0	6435
476	23:19	International	Cloud Gate	Statue	0	23566
477	19:20	OutState	Cloud Gate	Statue	0	31582
478	20:30	Local	Cloud Gate	Statue	-1	58969
479	22:27	OutState	Cloud Gate	Statue	0	74563
480	10:45	International	Cloud Gate	Statue	0	83305
481	22:21	OutState	Cloud Gate	Statue	0	6122
482	15:45	OutState	Cloud Gate	Statue	0	26784
483	11:35	Local	Cloud Gate	Statue	0	58969
484	14:30	Local	Cloud Gate	Statue	0	97873
485	15:12	International	Cloud Gate	Statue	0	94
486	19:22	OutState	Cloud Gate	Statue	0	38235
487	23:19	OutState	Cloud Gate	Statue	1	28406
488	18:50	Local	Cloud Gate	Statue	0	54001
489	21:22	Local	Cloud Gate	Statue	0	1866
490	20:52	Local	Cloud Gate	Statue	1	31013
491	18:9	OutState	Cloud Gate	Statue	0	87361
492	19:8	Local	Cloud Gate	Statue	0	26532
493	19:55	OutState	Cloud Gate	Statue	0	81002
494	14:42	OutState	Cloud Gate	Statue	0	7148
495	21:49	OutState	Cloud Gate	Statue	0	50269
496	13:23	OutState	Cloud Gate	Statue	3	50207
497	14:10	OutState	Cloud Gate	Statue	0	29763
498	19:55	International	Cloud Gate	Statue	0	93212
499	18:51	OutState	Cloud Gate	Statue	0	78144
500	14:16	OutState	Cloud Gate	Statue	0	29763
501	11:17	Local	Cloud Gate	Statue	0	47504
502	17:47	OutState	Cloud Gate	Statue	0	2719
503	15:17	OutState	Cloud Gate	Statue	0	60591
504	18:14	International	Cloud Gate	Statue	0	6377
505	11:39	OutState	Cloud Gate	Statue	0	58797
506	17:56	OutState	Cloud Gate	Statue	0	93476
507	16:18	Local	Cloud Gate	Statue	1	68801
508	18:8	OutState	Cloud Gate	Statue	0	84393
509	20:59	Local	Cloud Gate	Statue	1	45560
510	19:15	Local	Cloud Gate	Statue	0	37999
511	13:51	OutState	Cloud Gate	Statue	0	19115
512	14:25	OutState	Cloud Gate	Statue	0	58797
513	21:36	OutState	Cloud Gate	Statue	0	21954
514	12:11	Local	Cloud Gate	Statue	0	73579
515	9:1	International	Cloud Gate	Statue	0	32418
516	20:12	OutState	Cloud Gate	Statue	0	56976
517	11:33	International	Cloud Gate	Statue	0	89463
518	7:46	OutState	Cloud Gate	Statue	1	37633
519	22:9	International	Cloud Gate	Statue	1	5054
520	12:35	OutState	Cloud Gate	Statue	0	25587
521	6:24	OutState	Cloud Gate	Statue	0	88357
522	16:13	Local	Cloud Gate	Statue	0	53842
523	11:36	International	Cloud Gate	Statue	0	36487
524	12:38	Local	Cloud Gate	Statue	0	53607
525	19:43	Local	Cloud Gate	Statue	-1	15331
526	19:50	OutState	Cloud Gate	Statue	0	8957
527	13:48	Local	Cloud Gate	Statue	0	54647
528	1:16	Local	Cloud Gate	Statue	2	5803
529	13:11	OutState	Cloud Gate	Statue	3	88884
530	11:25	OutState	Cloud Gate	Statue	0	39179
531	19:31	Local	Cloud Gate	Statue	0	75546
532	8:33	OutState	Cloud Gate	Statue	0	27380
533	18:16	Local	Cloud Gate	Statue	1	48124
534	15:23	International	Cloud Gate	Statue	0	46092
535	9:8	International	Cloud Gate	Statue	-3	39371
536	10:48	OutState	Cloud Gate	Statue	1	27365
537	18:22	OutState	Cloud Gate	Statue	0	1291
538	15:35	Local	Cloud Gate	Statue	0	61914
539	16:21	Local	Cloud Gate	Statue	0	6681
540	1:43	OutState	Cloud Gate	Statue	0	95716
541	17:2	Local	Cloud Gate	Statue	0	97550
542	21:34	Local	Cloud Gate	Statue	1	49876
543	14:38	OutState	Cloud Gate	Statue	0	36966
544	21:21	OutState	Cloud Gate	Statue	0	17815
545	9:55	Local	Cloud Gate	Statue	-1	90260
546	8:20	Local	Cloud Gate	Statue	0	8740
547	16:29	Local	Cloud Gate	Statue	1	8716
548	16:32	Local	Cloud Gate	Statue	1	66107
549	17:57	OutState	Cloud Gate	Statue	1	21778
550	13:23	OutState	Cloud Gate	Statue	0	59748
551	12:20	International	Cloud Gate	Statue	0	3270
552	18:44	International	Cloud Gate	Statue	0	96923
553	15:33	Local	Cloud Gate	Statue	1	35946
554	18:43	OutState	Cloud Gate	Statue	0	49322
555	18:38	OutState	Cloud Gate	Statue	0	89998
556	12:44	OutState	Cloud Gate	Statue	0	66598
557	17:8	OutState	Cloud Gate	Statue	0	93952
558	15:30	International	Cloud Gate	Statue	0	82551
559	16:53	International	Cloud Gate	Statue	1	52994
560	22:30	Local	Cloud Gate	Statue	0	55205
561	11:56	Local	Cloud Gate	Statue	1	51139
562	12:44	OutState	Cloud Gate	Statue	0	55235
563	10:1	OutState	Cloud Gate	Statue	1	93964
564	12:21	OutState	Cloud Gate	Statue	0	70176
565	16:1	OutState	Cloud Gate	Statue	0	99430
566	16:18	OutState	Cloud Gate	Statue	0	9780
567	13:58	International	Cloud Gate	Statue	0	91447
568	15:5	OutState	Cloud Gate	Statue	2	40677
569	10:35	OutState	Cloud Gate	Statue	0	62514
570	19:19	OutState	Cloud Gate	Statue	0	80579
571	22:2	OutState	Cloud Gate	Statue	1	19935
572	22:32	OutState	Cloud Gate	Statue	0	23356
573	14:21	OutState	Cloud Gate	Statue	1	19718
574	17:14	OutState	Cloud Gate	Statue	0	88272
575	14:7	OutState	Cloud Gate	Statue	1	65598
576	21:46	Local	Cloud Gate	Statue	0	56788
577	10:8	OutState	Cloud Gate	Statue	0	85818
578	18:13	International	Cloud Gate	Statue	1	51897
579	12:16	OutState	Cloud Gate	Statue	0	12246
580	14:11	International	Cloud Gate	Statue	1	98683
581	0:37	OutState	Cloud Gate	Statue	0	94210
582	13:53	International	Cloud Gate	Statue	0	6512
583	12:15	OutState	Cloud Gate	Statue	0	38493
584	17:39	International	Cloud Gate	Statue	0	80693
585	23:16	OutState	Cloud Gate	Statue	0	80855
586	21:26	OutState	Cloud Gate	Statue	0	56120
587	9:12	OutState	Cloud Gate	Statue	0	36689
588	1:31	International	Cloud Gate	Statue	0	91201
589	12:3	OutState	Cloud Gate	Statue	1	48657
590	21:45	Local	Cloud Gate	Statue	0	3639
591	11:10	OutState	Cloud Gate	Statue	2	93330
592	9:8	OutState	Cloud Gate	Statue	1	84012
593	17:23	OutState	Cloud Gate	Statue	2	78348
594	13:13	OutState	Cloud Gate	Statue	0	68630
595	19:1	OutState	Cloud Gate	Statue	0	8863
596	17:25	OutState	Cloud Gate	Statue	0	46312
597	18:16	International	Cloud Gate	Statue	0	17690
598	12:3	OutState	Cloud Gate	Statue	0	85239
599	12:46	OutState	Cloud Gate	Statue	0	46275
600	13:2	International	Cloud Gate	Statue	0	37051
601	12:30	International	Cloud Gate	Statue	0	57966
602	17:25	OutState	Cloud Gate	Statue	1	77909
603	12:1	OutState	Cloud Gate	Statue	0	31687
604	21:48	Local	Cloud Gate	Statue	0	26319
605	10:17	OutState	Cloud Gate	Statue	1	98284
606	10:59	International	Cloud Gate	Statue	1	16165
607	13:22	International	Cloud Gate	Statue	0	60371
608	22:51	Local	Cloud Gate	Statue	0	65099
609	18:8	International	Cloud Gate	Statue	0	1259
610	13:6	OutState	Cloud Gate	Statue	3	3791
611	14:28	International	Cloud Gate	Statue	0	38237
612	17:6	Local	Cloud Gate	Statue	0	1654
613	15:41	OutState	Cloud Gate	Statue	0	9597
614	12:56	OutState	Cloud Gate	Statue	0	97545
615	15:56	OutState	Cloud Gate	Statue	0	43727
616	11:25	Local	Cloud Gate	Statue	0	76589
617	13:24	International	Cloud Gate	Statue	1	60371
618	22:22	OutState	Cloud Gate	Statue	0	67050
619	16:41	OutState	Cloud Gate	Statue	0	10501
620	12:36	Local	Cloud Gate	Statue	0	11432
621	15:29	OutState	Cloud Gate	Statue	0	77536
622	13:20	International	Cloud Gate	Statue	2	60371
623	12:13	OutState	Cloud Gate	Statue	0	71372
624	13:2	OutState	Cloud Gate	Statue	0	29617
625	16:46	OutState	Cloud Gate	Statue	1	17871
626	18:8	International	Cloud Gate	Statue	1	23906
627	18:11	OutState	Cloud Gate	Statue	1	43125
628	22:51	Local	Cloud Gate	Statue	0	88192
629	0:42	OutState	Cloud Gate	Statue	0	18059
630	10:19	OutState	Cloud Gate	Statue	1	98284
631	10:20	OutState	Cloud Gate	Statue	0	98284
632	10:22	OutState	Cloud Gate	Statue	0	98284
633	15:26	OutState	Cloud Gate	Statue	2	61400
634	15:29	OutState	Cloud Gate	Statue	0	51120
635	20:43	OutState	Cloud Gate	Statue	1	62337
636	17:27	International	Cloud Gate	Statue	1	95462
637	19:48	OutState	Cloud Gate	Statue	3	62337
638	21:11	OutState	Cloud Gate	Statue	-3	75877
639	16:58	OutState	Cloud Gate	Statue	0	5552
640	14:41	Local	Cloud Gate	Statue	1	65027
641	1:39	OutState	Cloud Gate	Statue	0	35436
642	13:48	OutState	Cloud Gate	Statue	-1	69545
643	10:57	International	Cloud Gate	Statue	-1	71638
644	16:25	OutState	Cloud Gate	Statue	1	39095
645	17:28	OutState	Cloud Gate	Statue	0	33529
646	11:55	OutState	Cloud Gate	Statue	1	41320
647	10:41	Local	Cloud Gate	Statue	0	2165
648	1:21	International	Cloud Gate	Statue	2	7169
649	9:12	International	Cloud Gate	Statue	0	60155
650	9:3	OutState	Cloud Gate	Statue	0	54636
651	19:32	OutState	Cloud Gate	Statue	0	49076
652	10:1	OutState	Cloud Gate	Statue	1	25234
653	9:53	OutState	Cloud Gate	Statue	0	12274
654	9:30	OutState	Cloud Gate	Statue	0	89993
655	11:46	OutState	Cloud Gate	Statue	0	18085
656	19:5	OutState	Cloud Gate	Statue	0	31824
657	14:31	International	Cloud Gate	Statue	0	58072
658	16:59	International	Cloud Gate	Statue	0	70254
659	6:15	Local	Cloud Gate	Statue	0	78272
660	11:55	OutState	Cloud Gate	Statue	1	56533
661	20:4	OutState	Cloud Gate	Statue	0	90748
662	8:44	Local	Cloud Gate	Statue	0	52540
663	15:27	OutState	Cloud Gate	Statue	2	77173
664	7:7	International	Cloud Gate	Statue	0	52883
665	13:11	OutState	Cloud Gate	Statue	0	45153
666	18:34	International	Cloud Gate	Statue	2	52883
667	8:19	International	Cloud Gate	Statue	2	27078
668	22:10	Local	Cloud Gate	Statue	0	87427
669	19:58	OutState	Cloud Gate	Statue	0	88332
670	11:59	OutState	Cloud Gate	Statue	0	39043
671	9:54	OutState	Cloud Gate	Statue	0	50611
672	15:51	Local	Cloud Gate	Statue	0	23844
673	8:50	OutState	Cloud Gate	Statue	0	54460
674	11:18	OutState	Cloud Gate	Statue	0	50611
675	20:50	Local	Cloud Gate	Statue	0	26532
676	23:44	OutState	Cloud Gate	Statue	0	97805
677	15:15	OutState	Cloud Gate	Statue	0	21977
678	23:43	International	Cloud Gate	Statue	1	68133
679	11:19	OutState	Cloud Gate	Statue	1	63871
680	21:55	OutState	Cloud Gate	Statue	0	21157
681	10:53	OutState	Cloud Gate	Statue	0	69754
682	19:52	International	Cloud Gate	Statue	1	60371
683	18:45	International	Cloud Gate	Statue	1	95507
684	21:20	Local	Cloud Gate	Statue	1	99320
685	18:55	International	Cloud Gate	Statue	0	78952
686	18:43	Local	Cloud Gate	Statue	0	23315
687	19:5	Local	Cloud Gate	Statue	0	66871
688	21:58	Local	Cloud Gate	Statue	0	68383
689	11:34	OutState	Cloud Gate	Statue	0	18160
690	23:7	Local	Cloud Gate	Statue	3	88897
691	16:48	OutState	Cloud Gate	Statue	3	80354
692	13:43	International	Cloud Gate	Statue	1	95507
693	8:49	Local	Cloud Gate	Statue	0	15331
694	8:14	Local	Cloud Gate	Statue	1	66757
695	9:3	Local	Cloud Gate	Statue	1	29753
696	9:3	Local	Cloud Gate	Statue	0	29753
697	21:54	Local	Cloud Gate	Statue	0	52005
698	16:53	OutState	Cloud Gate	Statue	0	77168
699	8:33	Local	Cloud Gate	Statue	0	81418
700	16:46	International	Cloud Gate	Statue	0	33859
701	17:53	OutState	Cloud Gate	Statue	0	49570
702	11:58	OutState	Cloud Gate	Statue	0	14718
703	16:19	OutState	Cloud Gate	Statue	1	52971
704	18:9	OutState	Cloud Gate	Statue	0	37046
705	10:19	International	Cloud Gate	Statue	0	896
706	17:30	OutState	Cloud Gate	Statue	0	3457
707	0:16	Local	Cloud Gate	Statue	0	43431
708	10:37	OutState	Cloud Gate	Statue	0	80063
709	19:31	OutState	Cloud Gate	Statue	1	25243
710	14:55	OutState	Cloud Gate	Statue	0	62155
711	13:30	Local	Cloud Gate	Statue	0	92422
712	14:46	International	Cloud Gate	Statue	0	47500
713	16:46	OutState	Cloud Gate	Statue	0	74371
714	18:0	OutState	Cloud Gate	Statue	2	63542
715	0:5	International	Cloud Gate	Statue	1	68133
716	9:33	Local	Cloud Gate	Statue	0	26532
717	19:13	OutState	Cloud Gate	Statue	1	75381
718	12:17	OutState	Cloud Gate	Statue	1	77592
719	16:1	OutState	Cloud Gate	Statue	1	58667
720	13:39	OutState	Cloud Gate	Statue	1	64543
721	16:49	OutState	Cloud Gate	Statue	0	74371
722	0:55	OutState	Cloud Gate	Statue	1	49381
723	17:36	Local	Cloud Gate	Statue	0	94445
724	17:47	OutState	Cloud Gate	Statue	0	49570
725	15:21	OutState	Cloud Gate	Statue	0	78803
726	11:55	OutState	Cloud Gate	Statue	0	52761
727	15:53	OutState	Cloud Gate	Statue	0	12245
728	19:32	Local	Cloud Gate	Statue	0	82899
729	19:24	OutState	Cloud Gate	Statue	0	50885
730	14:51	Local	Cloud Gate	Statue	1	22476
731	16:20	OutState	Cloud Gate	Statue	0	33340
732	0:32	Local	Cloud Gate	Statue	0	26532
733	17:42	Local	Cloud Gate	Statue	1	41240
734	17:45	Local	Cloud Gate	Statue	0	41240
735	21:42	International	Cloud Gate	Statue	-1	344
736	16:55	OutState	Cloud Gate	Statue	0	21914
737	17:30	International	Cloud Gate	Statue	0	9406
738	17:49	OutState	Cloud Gate	Statue	0	10231
739	15:31	OutState	Cloud Gate	Statue	-1	43003
740	19:14	Local	Cloud Gate	Statue	2	81205
741	14:6	OutState	Cloud Gate	Statue	0	14320
742	18:54	International	Cloud Gate	Statue	1	45905
743	20:25	OutState	Cloud Gate	Statue	2	97370
744	17:44	OutState	Cloud Gate	Statue	1	96912
745	12:39	OutState	Cloud Gate	Statue	1	50677
746	18:7	Local	Cloud Gate	Statue	0	66871
747	10:50	OutState	Cloud Gate	Statue	1	13909
748	21:54	Local	Cloud Gate	Statue	0	39735
749	21:41	Local	Cloud Gate	Statue	2	44062
750	22:7	Local	Cloud Gate	Statue	1	22237
751	22:50	Local	Cloud Gate	Statue	-1	55176
752	19:6	OutState	Cloud Gate	Statue	0	75244
753	10:2	OutState	Cloud Gate	Statue	2	53621
754	16:31	Local	Cloud Gate	Statue	0	43828
755	17:16	OutState	Cloud Gate	Statue	1	42379
756	9:46	OutState	Cloud Gate	Statue	0	36602
757	18:30	OutState	Cloud Gate	Statue	1	37823
758	18:33	Local	Cloud Gate	Statue	1	66757
759	17:5	OutState	Cloud Gate	Statue	0	46496
760	22:33	Local	Cloud Gate	Statue	0	44062
761	17:29	Local	Cloud Gate	Statue	1	66757
762	21:35	Local	Cloud Gate	Statue	0	36858
763	22:6	Local	Cloud Gate	Statue	0	10180
764	15:27	OutState	Cloud Gate	Statue	0	157
765	20:22	International	Cloud Gate	Statue	0	45487
766	19:45	Local	Cloud Gate	Statue	0	82402
767	18:34	Local	Cloud Gate	Statue	1	72832
768	18:34	Local	Cloud Gate	Statue	1	30320
769	18:34	Local	Cloud Gate	Statue	0	30320
770	18:35	Local	Cloud Gate	Statue	0	30320
771	20:12	Local	Cloud Gate	Statue	1	91886
772	21:15	Local	Cloud Gate	Statue	3	87383
773	1:1	International	Cloud Gate	Statue	1	95788
774	12:38	OutState	Cloud Gate	Statue	-1	97
775	14:37	Local	Cloud Gate	Statue	0	15331
776	17:44	OutState	Cloud Gate	Statue	0	49570
777	17:42	Local	Cloud Gate	Statue	0	94445
778	17:43	Local	Cloud Gate	Statue	0	94445
779	15:13	OutState	Cloud Gate	Statue	2	70879
780	19:19	OutState	Cloud Gate	Statue	0	3055
781	14:10	International	Cloud Gate	Statue	0	39533
782	15:25	OutState	Cloud Gate	Statue	0	70671
783	13:29	OutState	Cloud Gate	Statue	0	6975
784	12:54	OutState	Cloud Gate	Statue	-1	10933
785	12:34	OutState	Cloud Gate	Statue	2	18847
786	16:52	Local	Cloud Gate	Statue	1	32029
787	15:22	OutState	Cloud Gate	Statue	0	70671
788	11:23	OutState	Cloud Gate	Statue	-1	57064
789	12:16	OutState	Cloud Gate	Statue	0	22631
790	15:25	OutState	Cloud Gate	Statue	0	61157
791	9:8	OutState	Cloud Gate	Statue	1	17027
792	14:33	OutState	Cloud Gate	Statue	0	2036
793	18:50	OutState	Cloud Gate	Statue	2	17297
794	22:55	OutState	Cloud Gate	Statue	1	27450
795	13:37	OutState	Cloud Gate	Statue	0	73151
796	14:2	International	Cloud Gate	Statue	0	45074
797	10:53	Local	Cloud Gate	Statue	0	57949
798	18:9	OutState	Cloud Gate	Statue	1	19841
799	15:47	OutState	Cloud Gate	Statue	2	60134
800	13:32	OutState	Cloud Gate	Statue	0	285
801	13:0	International	Cloud Gate	Statue	1	60148
802	13:12	International	Cloud Gate	Statue	1	60148
803	12:53	International	Cloud Gate	Statue	0	99276
804	23:42	OutState	Cloud Gate	Statue	1	9753
805	19:35	OutState	Cloud Gate	Statue	0	88111
806	16:59	OutState	Cloud Gate	Statue	1	61391
807	12:53	Local	Cloud Gate	Statue	0	56788
808	14:44	OutState	Cloud Gate	Statue	0	30889
809	21:6	OutState	Cloud Gate	Statue	0	4458
810	20:9	OutState	Cloud Gate	Statue	0	23915
811	16:12	Local	Cloud Gate	Statue	0	70061
812	9:20	OutState	Cloud Gate	Statue	0	50752
813	19:52	OutState	Cloud Gate	Statue	1	5784
814	13:59	International	Cloud Gate	Statue	-1	21777
815	11:15	International	Cloud Gate	Statue	0	13594
816	19:22	OutState	Cloud Gate	Statue	0	68028
817	17:13	OutState	Cloud Gate	Statue	1	5445
818	10:38	OutState	Cloud Gate	Statue	1	11164
819	10:27	OutState	Cloud Gate	Statue	0	25087
820	7:30	OutState	Cloud Gate	Statue	0	81306
821	12:59	OutState	Cloud Gate	Statue	1	47091
822	12:48	OutState	Cloud Gate	Statue	1	67466
823	14:29	OutState	Cloud Gate	Statue	1	10137
824	13:8	OutState	Cloud Gate	Statue	1	87268
825	11:58	OutState	Cloud Gate	Statue	0	96255
826	8:47	OutState	Cloud Gate	Statue	2	79356
827	18:44	OutState	Cloud Gate	Statue	1	58731
828	10:3	International	Cloud Gate	Statue	0	39057
829	5:7	OutState	Cloud Gate	Statue	2	57060
830	5:11	OutState	Cloud Gate	Statue	2	57060
831	17:38	International	Cloud Gate	Statue	0	48808
832	13:53	International	Cloud Gate	Statue	0	15498
833	15:50	OutState	Cloud Gate	Statue	0	775
834	15:28	OutState	Cloud Gate	Statue	0	1530
835	16:1	International	Cloud Gate	Statue	0	94843
836	11:17	OutState	Cloud Gate	Statue	0	77360
837	16:31	International	Cloud Gate	Statue	0	98736
838	10:18	OutState	Cloud Gate	Statue	1	45179
839	21:23	Local	Cloud Gate	Statue	0	79537
840	19:20	OutState	Cloud Gate	Statue	0	51498
841	16:20	OutState	Cloud Gate	Statue	0	18884
842	9:40	Local	Cloud Gate	Statue	0	69032
843	18:13	OutState	Cloud Gate	Statue	0	85850
844	16:5	OutState	Cloud Gate	Statue	0	11378
845	20:15	OutState	Cloud Gate	Statue	1	69879
846	10:51	International	Cloud Gate	Statue	1	71475
847	1:12	OutState	Cloud Gate	Statue	2	19990
848	17:8	OutState	Cloud Gate	Statue	2	16602
849	11:50	OutState	Cloud Gate	Statue	1	16404
850	23:52	OutState	Cloud Gate	Statue	3	53689
851	11:21	OutState	Cloud Gate	Statue	2	29279
852	16:2	OutState	Cloud Gate	Statue	0	91131
853	14:22	OutState	Cloud Gate	Statue	0	37038
854	11:22	OutState	Cloud Gate	Statue	0	31403
855	14:59	OutState	Cloud Gate	Statue	0	14756
856	18:19	OutState	Cloud Gate	Statue	-2	90604
857	17:54	Local	Cloud Gate	Statue	0	99686
858	13:40	OutState	Cloud Gate	Statue	0	11312
859	22:27	OutState	Cloud Gate	Statue	0	62188
860	19:22	OutState	Cloud Gate	Statue	0	19784
861	18:26	OutState	Cloud Gate	Statue	-1	37682
862	11:4	Local	Cloud Gate	Statue	0	36741
863	20:53	Local	Cloud Gate	Statue	-2	55176
864	15:12	Local	Cloud Gate	Statue	2	62215
865	17:7	OutState	Cloud Gate	Statue	0	15550
866	22:17	Local	Cloud Gate	Statue	1	87176
867	19:0	International	Cloud Gate	Statue	1	34936
868	11:28	International	Cloud Gate	Statue	0	87716
869	12:15	International	Cloud Gate	Statue	2	22371
870	15:11	OutState	Cloud Gate	Statue	0	36229
871	15:33	OutState	Cloud Gate	Statue	3	79513
872	14:42	OutState	Cloud Gate	Statue	1	60544
873	17:46	OutState	Cloud Gate	Statue	0	51510
874	12:27	OutState	Cloud Gate	Statue	0	90139
875	22:32	OutState	Cloud Gate	Statue	0	4761
876	13:26	OutState	Cloud Gate	Statue	1	62993
877	21:31	OutState	Cloud Gate	Statue	1	54958
878	16:27	OutState	Cloud Gate	Statue	2	14119
879	22:34	OutState	Cloud Gate	Statue	0	14758
880	15:31	OutState	Cloud Gate	Statue	0	20176
881	16:33	International	Cloud Gate	Statue	0	77934
882	12:41	International	Cloud Gate	Statue	3	99797
883	17:21	International	Cloud Gate	Statue	0	34936
884	8:51	OutState	Cloud Gate	Statue	3	1513
885	19:17	International	Cloud Gate	Statue	2	7169
886	14:52	International	Cloud Gate	Statue	0	7169
887	19:17	International	Cloud Gate	Statue	0	29240
888	18:27	OutState	Cloud Gate	Statue	0	61824
889	13:12	OutState	Cloud Gate	Statue	1	22363
890	15:26	OutState	Cloud Gate	Statue	0	59861
891	11:54	OutState	Cloud Gate	Statue	1	26732
892	9:6	OutState	Cloud Gate	Statue	0	36689
893	12:44	OutState	Cloud Gate	Statue	0	37633
894	19:28	OutState	Cloud Gate	Statue	0	40165
895	17:42	OutState	Cloud Gate	Statue	1	46520
896	7:35	Local	Cloud Gate	Statue	0	69501
897	21:5	International	Cloud Gate	Statue	1	36211
898	18:57	Local	Cloud Gate	Statue	1	67185
899	17:24	Local	Cloud Gate	Statue	0	67185
900	11:51	Local	Cloud Gate	Statue	0	46767
901	17:26	International	Cloud Gate	Statue	0	40365
902	18:42	Local	Cloud Gate	Statue	0	90030
903	18:43	Local	Cloud Gate	Statue	0	5201
904	18:45	Local	Cloud Gate	Statue	0	5201
905	15:34	OutState	Cloud Gate	Statue	2	33573
906	14:54	International	Cloud Gate	Statue	0	36093
907	16:19	OutState	Cloud Gate	Statue	1	82564
908	16:21	Local	Cloud Gate	Statue	0	96772
909	16:21	OutState	Cloud Gate	Statue	0	1020
910	12:31	OutState	Cloud Gate	Statue	0	88610
911	20:11	OutState	Cloud Gate	Statue	0	37648
912	13:44	OutState	Cloud Gate	Statue	0	77961
913	20:1	OutState	Cloud Gate	Statue	0	37648
914	20:4	OutState	Cloud Gate	Statue	0	37648
915	23:53	OutState	Cloud Gate	Statue	0	50508
916	18:12	International	Cloud Gate	Statue	0	41129
917	10:44	OutState	Cloud Gate	Statue	0	21954
918	16:18	International	Cloud Gate	Statue	1	79242
919	11:3	OutState	Cloud Gate	Statue	2	65499
920	16:25	OutState	Cloud Gate	Statue	3	1287
921	12:16	Local	Cloud Gate	Statue	2	80851
922	14:45	Local	Cloud Gate	Statue	0	28141
923	1:36	International	Cloud Gate	Statue	0	24529
924	21:15	OutState	Cloud Gate	Statue	2	73292
925	12:24	OutState	Cloud Gate	Statue	0	91818
926	15:30	Local	Cloud Gate	Statue	0	77708
927	14:11	Local	Cloud Gate	Statue	2	99086
928	11:34	International	Cloud Gate	Statue	0	24529
929	11:35	International	Cloud Gate	Statue	1	24529
930	19:55	International	Cloud Gate	Statue	0	30178
931	19:7	OutState	Cloud Gate	Statue	0	72215
932	19:27	International	Cloud Gate	Statue	1	48316
933	18:40	International	Cloud Gate	Statue	0	82574
934	14:24	OutState	Cloud Gate	Statue	0	52103
935	14:27	Local	Cloud Gate	Statue	1	18719
936	14:33	OutState	Cloud Gate	Statue	-2	22033
937	16:36	OutState	Cloud Gate	Statue	1	19990
938	19:27	OutState	Cloud Gate	Statue	1	19990
939	20:45	OutState	Cloud Gate	Statue	0	70318
940	12:49	OutState	Cloud Gate	Statue	1	46275
941	21:2	OutState	Cloud Gate	Statue	1	78624
942	16:43	Local	Cloud Gate	Statue	0	10780
943	23:14	OutState	Cloud Gate	Statue	0	83679
944	23:16	OutState	Cloud Gate	Statue	0	83679
945	11:15	OutState	Cloud Gate	Statue	1	64915
946	19:49	OutState	Cloud Gate	Statue	0	82077
947	21:50	OutState	Cloud Gate	Statue	0	74898
948	11:21	OutState	Cloud Gate	Statue	1	97291
949	14:55	Local	Cloud Gate	Statue	0	52295
950	19:38	OutState	Cloud Gate	Statue	1	11170
951	19:27	Local	Cloud Gate	Statue	0	92684
952	1:30	Local	Cloud Gate	Statue	1	61206
953	13:22	OutState	Cloud Gate	Statue	2	73337
954	15:51	Local	Cloud Gate	Statue	2	26906
955	10:31	Local	Cloud Gate	Statue	0	41358
956	19:9	OutState	Cloud Gate	Statue	1	58307
957	16:1	Local	Cloud Gate	Statue	0	66645
958	13:47	Local	Cloud Gate	Statue	1	73919
959	14:30	OutState	Cloud Gate	Statue	0	38886
960	17:7	OutState	Cloud Gate	Statue	0	70789
961	14:33	OutState	Cloud Gate	Statue	0	74025
962	12:9	OutState	Cloud Gate	Statue	0	97714
963	19:35	OutState	Cloud Gate	Statue	0	15322
964	21:16	International	Cloud Gate	Statue	0	76468
965	13:22	OutState	Cloud Gate	Statue	0	43
966	21:29	OutState	Cloud Gate	Statue	0	10522
967	0:45	Local	Cloud Gate	Statue	0	60067
968	22:2	Local	Cloud Gate	Statue	0	50268
969	15:17	OutState	Cloud Gate	Statue	0	91164
970	12:41	International	Cloud Gate	Statue	1	24376
971	12:6	OutState	Cloud Gate	Statue	0	75076
972	17:31	OutState	Cloud Gate	Statue	1	45390
973	14:36	OutState	Cloud Gate	Statue	0	47739
974	14:40	OutState	Cloud Gate	Statue	1	63800
975	19:28	OutState	Cloud Gate	Statue	0	8079
976	22:9	International	Cloud Gate	Statue	0	35446
977	18:4	OutState	Cloud Gate	Statue	-1	27692
978	7:52	Local	Cloud Gate	Statue	0	52034
979	18:55	OutState	Cloud Gate	Statue	0	90908
980	12:54	OutState	Cloud Gate	Statue	0	28375
981	12:36	OutState	Cloud Gate	Statue	0	16394
982	20:28	International	Cloud Gate	Statue	0	38274
983	17:46	OutState	Cloud Gate	Statue	2	12940
984	13:37	OutState	Cloud Gate	Statue	0	1786
985	15:34	OutState	Cloud Gate	Statue	2	95295
986	17:5	OutState	Cloud Gate	Statue	0	3395
987	16:0	OutState	Cloud Gate	Statue	0	50925
988	14:49	OutState	Cloud Gate	Statue	1	31785
989	22:51	OutState	Cloud Gate	Statue	0	77386
990	12:12	OutState	Cloud Gate	Statue	1	3842
991	11:29	OutState	Cloud Gate	Statue	0	75205
992	16:31	OutState	Cloud Gate	Statue	2	41362
993	16:28	Local	Cloud Gate	Statue	0	65346
994	11:42	OutState	Cloud Gate	Statue	-1	56072
995	13:37	OutState	Cloud Gate	Statue	0	99051
996	21:47	OutState	Cloud Gate	Statue	1	50269
997	11:32	International	Cloud Gate	Statue	0	14604
998	21:52	OutState	Cloud Gate	Statue	2	50269
999	20:33	OutState	Cloud Gate	Statue	0	55346
1000	9:44	International	Cloud Gate	Statue	1	56804
1001	15:38	Local	Cloud Gate	Statue	0	5385
1002	21:17	Local	Cloud Gate	Statue	0	49253
1003	12:20	OutState	Cloud Gate	Statue	0	88385
1004	15:55	International	Cloud Gate	Statue	0	30336
1005	10:50	OutState	Cloud Gate	Statue	1	63121
1006	10:51	OutState	Cloud Gate	Statue	0	63121
1007	7:22	Local	Cloud Gate	Statue	2	37999
1008	16:52	OutState	Cloud Gate	Statue	0	46885
1009	13:18	International	Cloud Gate	Statue	2	90320
1010	11:27	OutState	Cloud Gate	Statue	0	58797
1011	16:13	Local	Cloud Gate	Statue	1	7087
1012	19:17	OutState	Cloud Gate	Statue	0	52526
1013	11:58	OutState	Cloud Gate	Statue	1	70158
1014	18:5	OutState	Cloud Gate	Statue	1	39414
1015	22:9	OutState	Cloud Gate	Statue	0	23214
1016	9:43	International	Cloud Gate	Statue	0	69007
1017	7:34	Local	Cloud Gate	Statue	0	5260
1018	13:27	OutState	Cloud Gate	Statue	2	26239
1019	13:43	Local	Cloud Gate	Statue	-2	45240
1020	15:30	Local	Cloud Gate	Statue	1	16131
1021	14:1	Local	Cloud Gate	Statue	0	21974
1022	18:15	Local	Cloud Gate	Statue	2	56257
1023	7:11	Local	Cloud Gate	Statue	0	58969
1024	18:18	OutState	Cloud Gate	Statue	2	56831
1025	11:5	OutState	Cloud Gate	Statue	0	21959
1026	20:54	International	Cloud Gate	Statue	0	665
1027	18:19	OutState	Cloud Gate	Statue	0	42421
1028	18:21	OutState	Cloud Gate	Statue	0	42421
1029	18:37	OutState	Cloud Gate	Statue	0	29475
1030	0:7	OutState	Cloud Gate	Statue	1	96987
1031	0:52	OutState	Cloud Gate	Statue	1	50856
1032	22:59	International	Cloud Gate	Statue	0	43868
1033	0:7	OutState	Cloud Gate	Statue	0	25192
1034	13:38	OutState	Cloud Gate	Statue	1	2540
1035	8:42	OutState	Cloud Gate	Statue	2	80506
1036	15:51	OutState	Cloud Gate	Statue	3	22520
1037	18:2	OutState	Cloud Gate	Statue	0	4635
1038	12:27	Local	Cloud Gate	Statue	0	34753
1039	19:23	OutState	Cloud Gate	Statue	0	65484
1040	18:16	OutState	Cloud Gate	Statue	1	35870
1041	16:7	OutState	Cloud Gate	Statue	0	47957
1042	18:59	OutState	Cloud Gate	Statue	2	22012
1043	14:12	OutState	Cloud Gate	Statue	0	27480
1044	15:12	Local	Cloud Gate	Statue	0	37999
1045	14:58	Local	Cloud Gate	Statue	0	30039
1046	15:50	Local	Cloud Gate	Statue	0	17577
1047	14:40	OutState	Cloud Gate	Statue	1	45239
1048	8:22	OutState	Cloud Gate	Statue	0	98416
1049	22:44	Local	Cloud Gate	Statue	2	91064
1050	19:2	OutState	Cloud Gate	Statue	1	12975
1051	22:12	OutState	Cloud Gate	Statue	0	6455
1052	15:1	OutState	Cloud Gate	Statue	2	27137
1053	18:23	OutState	Cloud Gate	Statue	0	12491
1054	8:18	OutState	Cloud Gate	Statue	0	50921
1055	23:2	OutState	Cloud Gate	Statue	0	69411
1056	19:41	Local	Cloud Gate	Statue	-1	48124
1057	19:16	OutState	Cloud Gate	Statue	-1	31582
1058	17:53	Local	Cloud Gate	Statue	3	52394
1059	14:1	OutState	Cloud Gate	Statue	0	41560
1060	15:1	OutState	Cloud Gate	Statue	0	7148
1061	6:54	International	Cloud Gate	Statue	0	97833
1062	13:55	OutState	Cloud Gate	Statue	0	58294
1063	23:46	Local	Cloud Gate	Statue	0	90767
1064	19:59	International	Cloud Gate	Statue	0	30178
1065	12:30	OutState	Cloud Gate	Statue	0	6878
1066	18:59	International	Cloud Gate	Statue	0	43868
1067	17:44	OutState	Cloud Gate	Statue	-1	19312
1068	17:40	OutState	Cloud Gate	Statue	0	47050
1069	18:45	Local	Cloud Gate	Statue	0	11415
1070	14:51	Local	Cloud Gate	Statue	0	27710
1071	16:10	International	Cloud Gate	Statue	1	11407
1072	22:26	OutState	Cloud Gate	Statue	0	70837
1073	1:11	International	Cloud Gate	Statue	0	99502
1074	7:36	International	Cloud Gate	Statue	0	99502
1075	11:10	International	Cloud Gate	Statue	0	73165
1076	13:38	OutState	Cloud Gate	Statue	1	95732
1077	9:54	Local	Cloud Gate	Statue	0	58969
1078	10:18	OutState	Cloud Gate	Statue	1	68361
1079	14:1	OutState	Cloud Gate	Statue	1	73254
1080	16:25	Local	Cloud Gate	Statue	1	90335
1081	1:6	OutState	Cloud Gate	Statue	2	89205
1082	14:21	Local	Cloud Gate	Statue	3	36230
1083	19:18	OutState	Cloud Gate	Statue	2	26688
1084	18:8	OutState	Cloud Gate	Statue	0	41955
1085	1:49	Local	Cloud Gate	Statue	0	19549
1086	23:6	Local	Cloud Gate	Statue	0	73556
1087	21:17	OutState	Cloud Gate	Statue	0	14866
1088	13:20	Local	Cloud Gate	Statue	0	11073
1089	16:34	OutState	Cloud Gate	Statue	0	57231
1090	17:8	Local	Cloud Gate	Statue	1	88685
1091	11:45	International	Cloud Gate	Statue	0	6752
1092	17:0	International	Cloud Gate	Statue	2	84104
1093	11:0	Local	Cloud Gate	Statue	0	58969
1094	13:28	International	Cloud Gate	Statue	2	14968
1095	19:52	International	Cloud Gate	Statue	0	93212
1096	17:14	Local	Cloud Gate	Statue	0	21001
1097	11:9	Local	Cloud Gate	Statue	0	58969
1098	8:26	OutState	Cloud Gate	Statue	0	38473
1099	15:44	OutState	Cloud Gate	Statue	1	45462
1100	18:35	International	Cloud Gate	Statue	1	26211
1101	8:4	Local	Cloud Gate	Statue	4	38124
1102	19:48	Local	Cloud Gate	Statue	0	67138
1103	22:17	Local	Cloud Gate	Statue	1	78777
1104	21:28	Local	Cloud Gate	Statue	0	63419
1105	19:32	OutState	Cloud Gate	Statue	0	91078
1106	13:21	OutState	Cloud Gate	Statue	-1	56694
1107	18:1	Local	Cloud Gate	Statue	2	26892
1108	19:29	OutState	Cloud Gate	Statue	0	68389
1109	14:44	OutState	Cloud Gate	Statue	0	78571
1110	16:53	OutState	Cloud Gate	Statue	1	53795
1111	19:13	OutState	Cloud Gate	Statue	-1	13539
1112	11:40	Local	Cloud Gate	Statue	2	29178
1113	13:13	International	Cloud Gate	Statue	0	62307
1114	10:59	OutState	Cloud Gate	Statue	0	93273
1115	14:10	OutState	Cloud Gate	Statue	2	55638
1116	19:7	Local	Cloud Gate	Statue	0	29178
1117	8:10	OutState	Cloud Gate	Statue	0	1229
1118	14:15	OutState	Cloud Gate	Statue	0	55638
1119	20:15	OutState	Cloud Gate	Statue	0	207
1120	17:46	International	Cloud Gate	Statue	0	85214
1121	17:47	International	Cloud Gate	Statue	2	85214
1122	17:48	International	Cloud Gate	Statue	0	85214
1123	8:20	OutState	Cloud Gate	Statue	0	55638
1124	14:4	OutState	Cloud Gate	Statue	0	1229
1125	1:35	Local	Cloud Gate	Statue	0	29178
1126	16:16	OutState	Cloud Gate	Statue	2	6135
1127	14:29	OutState	Cloud Gate	Statue	2	21291
1128	22:32	OutState	Cloud Gate	Statue	0	47703
1129	16:1	Local	Cloud Gate	Statue	0	36997
1130	16:3	Local	Cloud Gate	Statue	0	36997
1131	22:29	Local	Cloud Gate	Statue	1	92353
1132	21:28	OutState	Cloud Gate	Statue	2	18476
1133	11:11	Local	Cloud Gate	Statue	2	21452
1134	13:56	OutState	Cloud Gate	Statue	0	57984
1135	12:37	OutState	Cloud Gate	Statue	0	57984
1136	0:12	International	Cloud Gate	Statue	0	53654
1137	12:16	Local	Cloud Gate	Statue	0	44084
1138	10:33	OutState	Cloud Gate	Statue	0	36068
1139	11:36	OutState	Cloud Gate	Statue	3	68060
1140	14:0	OutState	Cloud Gate	Statue	2	28807
1141	17:26	OutState	Cloud Gate	Statue	0	80827
1142	19:21	OutState	Cloud Gate	Statue	1	80579
1143	21:9	International	Cloud Gate	Statue	0	46358
1144	18:18	OutState	Cloud Gate	Statue	2	76040
1145	22:30	Local	Cloud Gate	Statue	3	44948
1146	13:57	OutState	Cloud Gate	Statue	1	81686
1147	11:58	OutState	Cloud Gate	Statue	2	2556
1148	20:35	Local	Cloud Gate	Statue	2	14098
1149	10:56	OutState	Cloud Gate	Statue	1	34059
1150	11:31	OutState	Cloud Gate	Statue	0	28905
1151	16:28	International	Cloud Gate	Statue	0	40528
1152	20:12	OutState	Cloud Gate	Statue	1	3747
1153	20:13	OutState	Cloud Gate	Statue	2	93879
1154	16:42	OutState	Cloud Gate	Statue	0	760
1155	17:34	OutState	Cloud Gate	Statue	1	55067
1156	13:16	OutState	Cloud Gate	Statue	0	77188
1157	16:47	OutState	Cloud Gate	Statue	0	55977
1158	10:7	International	Cloud Gate	Statue	0	80174
1159	18:55	International	Cloud Gate	Statue	0	23933
1160	18:56	International	Cloud Gate	Statue	3	23933
1161	16:4	OutState	Cloud Gate	Statue	1	4334
1162	21:14	International	Cloud Gate	Statue	0	66494
1163	19:59	International	Cloud Gate	Statue	0	19153
1164	16:52	OutState	Cloud Gate	Statue	0	19659
1165	21:35	Local	Cloud Gate	Statue	1	88920
1166	23:20	OutState	Cloud Gate	Statue	4	4761
1167	13:38	OutState	Cloud Gate	Statue	3	28933
1168	13:38	OutState	Cloud Gate	Statue	0	28933
1169	9:41	International	Cloud Gate	Statue	0	98901
1170	14:36	International	Cloud Gate	Statue	0	88288
1171	21:16	Local	Cloud Gate	Statue	1	90803
1172	21:9	Local	Cloud Gate	Statue	1	88797
1173	18:50	OutState	Cloud Gate	Statue	0	22847
1174	19:10	International	Cloud Gate	Statue	0	71551
1175	16:19	International	Cloud Gate	Statue	0	67863
1176	14:52	OutState	Cloud Gate	Statue	3	7026
1177	17:43	Local	Cloud Gate	Statue	1	53793
1178	10:54	OutState	Cloud Gate	Statue	0	58095
1179	0:12	International	Cloud Gate	Statue	1	43873
1180	14:43	OutState	Cloud Gate	Statue	0	64797
1181	22:34	OutState	Cloud Gate	Statue	1	565
1182	5:40	OutState	Cloud Gate	Statue	0	66031
1183	16:27	OutState	Cloud Gate	Statue	0	67211
1184	18:6	OutState	Cloud Gate	Statue	0	27216
1185	20:30	OutState	Cloud Gate	Statue	0	11036
1186	19:24	OutState	Cloud Gate	Statue	0	64433
1187	13:48	OutState	Cloud Gate	Statue	0	76841
1188	16:2	OutState	Cloud Gate	Statue	1	85345
1189	16:3	OutState	Cloud Gate	Statue	1	85345
1190	12:55	International	Cloud Gate	Statue	1	33783
1191	16:1	International	Cloud Gate	Statue	0	98139
1192	16:1	International	Cloud Gate	Statue	0	98139
1193	17:41	International	Cloud Gate	Statue	0	98139
1194	20:59	OutState	Cloud Gate	Statue	1	18141
1195	17:52	International	Cloud Gate	Statue	0	98139
1196	12:48	OutState	Cloud Gate	Statue	2	44147
1197	17:49	International	Cloud Gate	Statue	0	98139
1198	14:31	Local	Cloud Gate	Statue	0	45240
1199	13:9	OutState	Cloud Gate	Statue	1	56194
1200	20:29	OutState	Cloud Gate	Statue	0	53414
1201	14:58	Local	Cloud Gate	Statue	1	65444
1202	11:34	Local	Cloud Gate	Statue	0	29565
1203	11:0	International	Cloud Gate	Statue	0	68973
1204	20:20	OutState	Cloud Gate	Statue	0	20201
1205	10:53	OutState	Cloud Gate	Statue	1	83940
1206	13:17	Local	Cloud Gate	Statue	0	10780
1207	12:45	OutState	Cloud Gate	Statue	0	50353
1208	19:19	OutState	Cloud Gate	Statue	1	5102
1209	15:40	OutState	Cloud Gate	Statue	1	30002
1210	9:29	OutState	Cloud Gate	Statue	0	72290
1211	16:9	OutState	Cloud Gate	Statue	1	31060
1212	14:30	OutState	Cloud Gate	Statue	0	37633
1213	13:20	OutState	Cloud Gate	Statue	3	37633
1214	21:46	OutState	Cloud Gate	Statue	2	4593
1215	15:23	OutState	Cloud Gate	Statue	0	83620
1216	19:0	OutState	Cloud Gate	Statue	0	35169
1217	14:35	Local	Cloud Gate	Statue	2	21388
1218	20:27	OutState	Cloud Gate	Statue	0	46885
1219	0:27	OutState	Cloud Gate	Statue	2	78642
1220	16:7	OutState	Cloud Gate	Statue	0	31627
1221	18:39	International	Cloud Gate	Statue	1	72141
1222	12:39	Local	Cloud Gate	Statue	2	6995
1223	18:5	OutState	Cloud Gate	Statue	1	83715
1224	16:19	Local	Cloud Gate	Statue	0	3086
1225	14:19	OutState	Cloud Gate	Statue	2	58112
1226	18:49	OutState	Cloud Gate	Statue	0	69266
1227	13:38	OutState	Cloud Gate	Statue	1	35468
1228	20:29	Local	Cloud Gate	Statue	0	48037
1229	21:33	International	Cloud Gate	Statue	0	76552
1230	14:7	OutState	Cloud Gate	Statue	2	11092
1231	12:17	Local	Cloud Gate	Statue	0	24442
1232	18:32	Local	Cloud Gate	Statue	-2	66662
1233	13:45	OutState	Cloud Gate	Statue	0	10972
1234	16:52	OutState	Cloud Gate	Statue	0	14754
1235	18:11	OutState	Cloud Gate	Statue	0	27797
1236	12:41	Local	Cloud Gate	Statue	0	61671
1237	17:35	International	Cloud Gate	Statue	0	43659
1238	20:17	OutState	Cloud Gate	Statue	0	21959
1239	13:33	Local	Cloud Gate	Statue	0	47924
1240	10:38	Local	Cloud Gate	Statue	1	58969
1241	20:43	Local	Cloud Gate	Statue	0	25921
1242	9:37	Local	Cloud Gate	Statue	0	56788
1243	10:50	OutState	Cloud Gate	Statue	0	18123
1244	22:21	Local	Cloud Gate	Statue	0	6995
1245	15:37	OutState	Cloud Gate	Statue	1	93341
1246	15:33	OutState	Cloud Gate	Statue	0	93341
1247	20:48	OutState	Cloud Gate	Statue	2	93341
1248	11:51	OutState	Cloud Gate	Statue	1	16743
1249	18:34	OutState	Cloud Gate	Statue	-1	13549
1250	10:17	International	Cloud Gate	Statue	0	27404
1251	17:53	Local	Cloud Gate	Statue	0	63722
1252	6:37	Local	Cloud Gate	Statue	0	29178
1253	21:17	OutState	Cloud Gate	Statue	2	91096
1254	20:43	Local	Cloud Gate	Statue	0	5260
1255	0:12	OutState	Cloud Gate	Statue	0	61721
1256	14:52	OutState	Cloud Gate	Statue	0	83846
1257	17:53	Local	Cloud Gate	Statue	0	4864
1258	11:0	Local	Cloud Gate	Statue	0	56788
1259	15:46	International	Cloud Gate	Statue	0	3660
1260	13:21	Local	Cloud Gate	Statue	0	42977
1261	18:11	Local	Cloud Gate	Statue	-1	31583
1262	13:8	Local	Cloud Gate	Statue	1	40676
1263	13:6	Local	Cloud Gate	Statue	1	40676
1264	14:52	OutState	Cloud Gate	Statue	0	86865
1265	20:1	OutState	Cloud Gate	Statue	-1	66810
1266	18:26	Local	Cloud Gate	Statue	1	79492
1267	13:24	OutState	Cloud Gate	Statue	0	3722
1268	17:49	OutState	Cloud Gate	Statue	0	70259
1269	13:52	International	Cloud Gate	Statue	0	51133
1270	22:50	OutState	Cloud Gate	Statue	0	98416
1271	8:55	International	Cloud Gate	Statue	2	39371
1272	1:20	Local	Cloud Gate	Statue	1	6995
1273	13:46	Local	Cloud Gate	Statue	0	53842
1274	16:23	International	Cloud Gate	Statue	1	41009
1275	8:42	OutState	Cloud Gate	Statue	0	60246
1276	14:11	OutState	Cloud Gate	Statue	1	27480
1277	14:23	OutState	Cloud Gate	Statue	2	35715
1278	12:51	Local	Cloud Gate	Statue	0	78595
1279	22:18	OutState	Cloud Gate	Statue	4	62835
1280	18:5	OutState	Cloud Gate	Statue	0	46495
1281	20:19	OutState	Cloud Gate	Statue	1	90307
1282	15:50	OutState	Cloud Gate	Statue	0	89899
1283	23:9	OutState	Cloud Gate	Statue	0	52526
1284	16:41	Local	Cloud Gate	Statue	2	56788
1285	20:42	OutState	Cloud Gate	Statue	0	67176
1286	20:59	Local	Cloud Gate	Statue	3	57488
1287	20:56	International	Cloud Gate	Statue	0	38999
1288	22:42	Local	Cloud Gate	Statue	1	5915
1289	16:1	OutState	Cloud Gate	Statue	0	43537
1290	22:4	OutState	Cloud Gate	Statue	0	74363
1291	9:36	OutState	Cloud Gate	Statue	-1	14118
1292	16:1	International	Cloud Gate	Statue	0	98314
1293	13:14	International	Cloud Gate	Statue	0	14945
1294	22:18	OutState	Cloud Gate	Statue	1	6122
1295	22:23	OutState	Cloud Gate	Statue	2	6122
1296	18:54	OutState	Cloud Gate	Statue	1	6122
1297	20:57	OutState	Cloud Gate	Statue	1	14063
1298	19:19	OutState	Cloud Gate	Statue	0	40401
1299	13:19	Local	Cloud Gate	Statue	0	46767
1300	14:17	International	Cloud Gate	Statue	0	62056
1301	23:3	OutState	Cloud Gate	Statue	3	27450
1302	13:2	Local	Cloud Gate	Statue	0	1866
1303	0:10	OutState	Cloud Gate	Statue	1	4927
1304	23:17	International	Cloud Gate	Statue	0	11822
1305	23:1	OutState	Cloud Gate	Statue	1	63149
1306	11:17	OutState	Cloud Gate	Statue	0	12828
1307	12:29	Local	Cloud Gate	Statue	1	30166
1308	20:22	OutState	Cloud Gate	Statue	1	17838
1309	15:43	Local	Cloud Gate	Statue	0	9683
1310	15:45	Local	Cloud Gate	Statue	0	9683
1311	10:40	International	Cloud Gate	Statue	0	83305
1312	7:55	Local	Cloud Gate	Statue	0	11415
1313	13:5	OutState	Cloud Gate	Statue	1	93402
1314	22:4	Local	Cloud Gate	Statue	2	11415
1315	20:20	International	Cloud Gate	Statue	2	3916
1316	22:15	OutState	Cloud Gate	Statue	1	6122
1317	22:25	OutState	Cloud Gate	Statue	3	6122
1318	18:3	Local	Cloud Gate	Statue	1	74864
1319	17:44	Local	Cloud Gate	Statue	0	74864
1320	20:39	OutState	Cloud Gate	Statue	1	17838
1321	19:31	International	Cloud Gate	Statue	0	31011
1322	23:50	Local	Cloud Gate	Statue	1	5245
1323	20:56	Local	Cloud Gate	Statue	0	6995
1324	14:9	OutState	Cloud Gate	Statue	0	82982
1325	13:56	International	Cloud Gate	Statue	3	6782
1326	12:41	Local	Cloud Gate	Statue	0	18932
1327	16:48	OutState	Cloud Gate	Statue	1	80608
1328	15:21	International	Cloud Gate	Statue	0	16488
1329	10:27	OutState	Cloud Gate	Statue	0	27183
1330	11:53	OutState	Cloud Gate	Statue	0	59638
1331	23:3	OutState	Cloud Gate	Statue	1	63149
1332	0:7	OutState	Cloud Gate	Statue	0	50279
1333	0:11	OutState	Cloud Gate	Statue	0	50279
1334	10:40	OutState	Cloud Gate	Statue	0	16613
1335	19:31	Local	Cloud Gate	Statue	3	38738
1336	17:24	OutState	Cloud Gate	Statue	0	57613
1337	19:7	Local	Cloud Gate	Statue	1	53484
1338	20:5	OutState	Cloud Gate	Statue	0	87361
1339	13:32	Local	Cloud Gate	Statue	0	46767
1340	20:55	Local	Cloud Gate	Statue	0	41152
1341	10:3	International	Cloud Gate	Statue	0	90650
1342	20:21	Local	Cloud Gate	Statue	0	33073
1343	18:11	Local	Cloud Gate	Statue	0	56788
1344	18:12	Local	Cloud Gate	Statue	0	56788
1345	16:29	OutState	Cloud Gate	Statue	0	75557
1346	18:13	International	Cloud Gate	Statue	0	50490
1347	16:57	OutState	Cloud Gate	Statue	1	56818
1348	14:15	OutState	Cloud Gate	Statue	-2	93427
1349	17:15	OutState	Cloud Gate	Statue	0	14100
1350	16:29	Local	Cloud Gate	Statue	0	30376
1351	14:46	Local	Cloud Gate	Statue	0	86593
1352	16:32	OutState	Cloud Gate	Statue	0	74045
1353	12:18	Local	Cloud Gate	Statue	0	74693
1354	16:50	OutState	Cloud Gate	Statue	-1	24098
1355	17:29	OutState	Cloud Gate	Statue	0	36546
1356	12:46	OutState	Cloud Gate	Statue	0	56344
1357	18:9	Local	Cloud Gate	Statue	2	18077
1358	11:59	OutState	Cloud Gate	Statue	1	84487
1359	16:34	OutState	Cloud Gate	Statue	0	3363
1360	16:11	OutState	Cloud Gate	Statue	1	54992
1361	16:14	OutState	Cloud Gate	Statue	3	3089
1362	11:5	International	Cloud Gate	Statue	0	44290
1363	14:44	OutState	Cloud Gate	Statue	0	47923
1364	18:47	Local	Cloud Gate	Statue	0	98609
1365	17:40	Local	Cloud Gate	Statue	0	57488
1366	11:56	Local	Cloud Gate	Statue	1	16656
1367	11:43	Local	Cloud Gate	Statue	0	16656
1368	15:13	OutState	Cloud Gate	Statue	-2	19611
1369	16:48	Local	Cloud Gate	Statue	0	51110
1370	20:1	Local	Cloud Gate	Statue	-2	51314
1371	13:16	Local	Cloud Gate	Statue	2	38240
1372	21:41	Local	Cloud Gate	Statue	0	5520
1373	15:3	OutState	Cloud Gate	Statue	0	84716
1374	16:16	International	Cloud Gate	Statue	0	51897
1375	20:29	International	Cloud Gate	Statue	0	25054
1376	18:11	Local	Cloud Gate	Statue	1	6184
1377	13:30	OutState	Cloud Gate	Statue	0	22149
1378	14:4	OutState	Cloud Gate	Statue	0	57984
1379	17:53	Local	Cloud Gate	Statue	0	67080
1380	13:42	OutState	Cloud Gate	Statue	1	87268
1381	15:14	OutState	Cloud Gate	Statue	0	57984
1382	18:51	International	Cloud Gate	Statue	0	94085
1383	19:11	International	Cloud Gate	Statue	0	1773
1384	12:35	OutState	Cloud Gate	Statue	0	4877
1385	9:27	OutState	Cloud Gate	Statue	1	4877
1386	21:22	OutState	Cloud Gate	Statue	0	38204
1387	21:52	OutState	Cloud Gate	Statue	0	43376
1388	20:23	International	Cloud Gate	Statue	0	25054
1389	11:21	International	Cloud Gate	Statue	0	51897
1390	14:45	Local	Cloud Gate	Statue	0	38928
1391	14:7	OutState	Cloud Gate	Statue	0	93232
1392	14:59	Local	Cloud Gate	Statue	0	38928
1393	18:36	Local	Cloud Gate	Statue	0	10780
1394	19:50	OutState	Cloud Gate	Statue	2	31890
1395	20:32	Local	Cloud Gate	Statue	1	37466
1396	23:16	OutState	Cloud Gate	Statue	2	82075
1397	5:12	International	Cloud Gate	Statue	-1	45730
1398	9:8	OutState	Cloud Gate	Statue	0	6798
1399	22:44	OutState	Cloud Gate	Statue	0	91695
1400	11:39	OutState	Cloud Gate	Statue	2	91695
1401	20:23	International	Cloud Gate	Statue	0	73502
1402	9:11	International	Cloud Gate	Statue	0	11118
1403	19:23	Local	Cloud Gate	Statue	0	24042
1404	23:20	Local	Cloud Gate	Statue	0	55617
1405	14:4	Local	Cloud Gate	Statue	0	38928
1406	12:19	OutState	Cloud Gate	Statue	1	37604
1407	23:22	Local	Cloud Gate	Statue	0	55617
1408	21:55	International	Cloud Gate	Statue	0	26948
1409	15:0	OutState	Cloud Gate	Statue	3	87530
1410	16:50	OutState	Cloud Gate	Statue	0	45376
1411	14:19	OutState	Cloud Gate	Statue	0	19677
1412	19:8	International	Cloud Gate	Statue	-1	7169
1413	19:14	International	Cloud Gate	Statue	2	7169
1414	16:3	OutState	Cloud Gate	Statue	0	40078
1415	16:48	International	Cloud Gate	Statue	0	25277
1416	15:42	Local	Cloud Gate	Statue	1	82779
1417	19:26	Local	Cloud Gate	Statue	1	76146
1418	11:56	OutState	Cloud Gate	Statue	1	59358
1419	13:0	OutState	Cloud Gate	Statue	0	17583
1420	12:17	OutState	Cloud Gate	Statue	1	84549
1421	16:55	OutState	Cloud Gate	Statue	1	17193
1422	12:0	OutState	Cloud Gate	Statue	2	82943
1423	16:53	OutState	Cloud Gate	Statue	1	82390
1424	19:18	OutState	Cloud Gate	Statue	1	15989
1425	15:19	OutState	Cloud Gate	Statue	0	46513
1426	17:6	OutState	Cloud Gate	Statue	0	97128
1427	17:7	OutState	Cloud Gate	Statue	0	97128
1428	13:24	OutState	Cloud Gate	Statue	0	29539
1429	14:7	Local	Cloud Gate	Statue	1	55740
1430	12:30	OutState	Cloud Gate	Statue	0	71001
1431	16:50	Local	Cloud Gate	Statue	2	98247
1432	13:44	OutState	Cloud Gate	Statue	0	1123
1433	13:16	OutState	Cloud Gate	Statue	1	78337
1434	16:31	OutState	Cloud Gate	Statue	2	85060
1435	17:19	OutState	Cloud Gate	Statue	-1	69691
1436	18:7	OutState	Cloud Gate	Statue	1	50244
1437	16:24	Local	Cloud Gate	Statue	-2	54163
1438	17:4	OutState	Cloud Gate	Statue	0	69691
1439	13:31	OutState	Cloud Gate	Statue	0	24366
1440	23:52	International	Cloud Gate	Statue	0	9456
1441	10:21	OutState	Cloud Gate	Statue	0	50185
1442	16:59	OutState	Cloud Gate	Statue	0	75418
1443	17:55	OutState	Cloud Gate	Statue	0	92802
1444	17:47	OutState	Cloud Gate	Statue	0	2330
1445	12:27	OutState	Cloud Gate	Statue	0	6726
1446	18:36	Local	Cloud Gate	Statue	2	67304
1447	21:22	OutState	Cloud Gate	Statue	0	6965
1448	17:50	OutState	Cloud Gate	Statue	2	77191
1449	20:47	OutState	Cloud Gate	Statue	1	74940
1450	21:31	Local	Cloud Gate	Statue	0	4727
1451	12:57	International	Cloud Gate	Statue	0	49485
1452	22:44	OutState	Cloud Gate	Statue	0	50038
1453	19:22	Local	Cloud Gate	Statue	0	96230
1454	12:3	OutState	Cloud Gate	Statue	0	86906
1455	11:58	OutState	Cloud Gate	Statue	-2	86906
1456	15:58	Local	Cloud Gate	Statue	0	66645
1457	15:59	Local	Cloud Gate	Statue	0	66645
1458	15:1	OutState	Cloud Gate	Statue	1	97390
1459	12:55	Local	Cloud Gate	Statue	2	55176
1460	10:35	International	Cloud Gate	Statue	1	51080
1461	23:13	International	Cloud Gate	Statue	0	77934
1462	5:47	OutState	Cloud Gate	Statue	0	79267
1463	20:54	OutState	Cloud Gate	Statue	0	67136
1464	14:30	OutState	Cloud Gate	Statue	0	21856
1465	23:54	Local	Cloud Gate	Statue	0	81205
1466	9:41	International	Cloud Gate	Statue	1	13297
1467	12:38	OutState	Cloud Gate	Statue	0	93890
1468	13:47	Local	Cloud Gate	Statue	0	38928
1469	15:6	International	Cloud Gate	Statue	0	15732
1470	15:22	OutState	Cloud Gate	Statue	1	92940
1471	11:43	International	Cloud Gate	Statue	1	1919
1472	16:22	OutState	Cloud Gate	Statue	1	73305
1473	18:55	OutState	Cloud Gate	Statue	0	70377
1474	15:21	OutState	Cloud Gate	Statue	1	34477
1475	16:9	OutState	Cloud Gate	Statue	0	58375
1476	17:43	Local	Cloud Gate	Statue	0	42642
1477	17:7	OutState	Cloud Gate	Statue	0	45454
1478	13:45	International	Cloud Gate	Statue	0	54951
1479	17:35	Local	Cloud Gate	Statue	0	42642
1480	8:24	Local	Cloud Gate	Statue	1	49128
1481	20:10	Local	Cloud Gate	Statue	0	57658
1482	12:35	OutState	Cloud Gate	Statue	0	24428
1483	15:12	OutState	Cloud Gate	Statue	0	27867
1484	18:32	Local	Cloud Gate	Statue	0	50837
1485	19:5	OutState	Cloud Gate	Statue	1	3994
1486	13:4	International	Cloud Gate	Statue	0	25521
1487	10:7	OutState	Cloud Gate	Statue	0	48842
1488	18:11	OutState	Cloud Gate	Statue	0	24507
1489	0:45	OutState	Cloud Gate	Statue	2	15044
1490	19:40	OutState	Cloud Gate	Statue	1	3227
1491	18:57	International	Cloud Gate	Statue	-1	23933
1492	18:59	International	Cloud Gate	Statue	0	23933
1493	17:42	OutState	Cloud Gate	Statue	-2	36302
1494	23:45	OutState	Cloud Gate	Statue	0	96506
1495	19:59	OutState	Cloud Gate	Statue	0	96506
1496	9:1	OutState	Cloud Gate	Statue	1	11715
1497	14:32	OutState	Cloud Gate	Statue	0	2185
1498	13:48	OutState	Cloud Gate	Statue	0	38247
1499	15:23	OutState	Cloud Gate	Statue	0	85437
1500	14:20	OutState	Cloud Gate	Statue	0	54199
1501	12:6	OutState	Cloud Gate	Statue	0	17133
1502	16:45	OutState	Cloud Gate	Statue	0	78694
1503	10:25	OutState	Cloud Gate	Statue	3	99981
1504	13:31	Local	Cloud Gate	Statue	0	77282
1505	16:32	OutState	Cloud Gate	Statue	2	81700
1506	11:10	International	Cloud Gate	Statue	0	44643
1507	12:30	OutState	Cloud Gate	Statue	0	39839
1508	16:55	OutState	Cloud Gate	Statue	1	19659
1509	16:58	OutState	Cloud Gate	Statue	0	19308
1510	13:50	OutState	Cloud Gate	Statue	1	19308
1511	1:22	International	Cloud Gate	Statue	0	65996
1512	12:48	OutState	Cloud Gate	Statue	2	42527
1513	12:49	OutState	Cloud Gate	Statue	0	42527
1514	9:51	International	Cloud Gate	Statue	-1	42764
1515	20:56	OutState	Cloud Gate	Statue	1	42307
1516	19:48	Local	Cloud Gate	Statue	1	81511
1517	13:44	OutState	Cloud Gate	Statue	0	88153
1518	11:8	OutState	Cloud Gate	Statue	0	19315
1519	11:19	OutState	Cloud Gate	Statue	1	19315
1520	16:22	OutState	Cloud Gate	Statue	0	35723
1521	16:29	OutState	Cloud Gate	Statue	1	93741
1522	14:50	Local	Cloud Gate	Statue	0	92330
1523	12:12	OutState	Cloud Gate	Statue	0	77261
1524	17:59	OutState	Cloud Gate	Statue	1	54412
1525	13:27	OutState	Cloud Gate	Statue	1	73597
1526	13:51	OutState	Cloud Gate	Statue	0	93368
1527	20:1	Local	Cloud Gate	Statue	1	97345
1528	11:2	OutState	Cloud Gate	Statue	0	39480
1529	12:16	Local	Cloud Gate	Statue	0	55176
1530	8:50	OutState	Cloud Gate	Statue	2	37019
1531	15:40	International	Cloud Gate	Statue	-1	63377
1532	22:18	International	Cloud Gate	Statue	1	91736
1533	14:34	OutState	Cloud Gate	Statue	0	62751
1534	16:32	International	Cloud Gate	Statue	0	92821
1535	16:4	OutState	Cloud Gate	Statue	1	58201
1536	9:16	OutState	Cloud Gate	Statue	1	89271
1537	21:36	OutState	Cloud Gate	Statue	2	54379
1538	12:4	OutState	Cloud Gate	Statue	0	70816
1539	12:6	OutState	Cloud Gate	Statue	0	70816
1540	17:33	International	Cloud Gate	Statue	0	417
1541	14:21	Local	Cloud Gate	Statue	0	38928
1542	13:3	OutState	Cloud Gate	Statue	2	18796
1543	22:29	Local	Cloud Gate	Statue	0	26319
1544	17:3	OutState	Cloud Gate	Statue	1	79786
1545	12:24	Local	Cloud Gate	Statue	0	85753
1546	13:17	OutState	Cloud Gate	Statue	1	63824
1547	10:43	Local	Cloud Gate	Statue	1	6770
1548	13:14	OutState	Cloud Gate	Statue	0	63824
1549	16:51	OutState	Cloud Gate	Statue	0	74337
1550	0:28	International	Cloud Gate	Statue	0	28251
1551	18:0	OutState	Cloud Gate	Statue	0	44236
1552	13:58	International	Cloud Gate	Statue	0	68034
1553	19:47	OutState	Cloud Gate	Statue	0	43549
1554	20:0	Local	Cloud Gate	Statue	1	12608
1555	13:48	OutState	Cloud Gate	Statue	1	76018
1556	8:32	OutState	Cloud Gate	Statue	1	47364
1557	17:26	OutState	Cloud Gate	Statue	0	78348
1558	19:30	Local	Cloud Gate	Statue	1	51314
1559	19:32	Local	Cloud Gate	Statue	0	51314
1560	18:6	OutState	Cloud Gate	Statue	1	77179
1561	18:26	Local	Cloud Gate	Statue	0	7932
1562	12:46	OutState	Cloud Gate	Statue	1	150
1563	8:18	OutState	Cloud Gate	Statue	0	50471
1564	13:33	OutState	Cloud Gate	Statue	0	93800
1565	13:22	OutState	Cloud Gate	Statue	1	75802
1566	18:19	OutState	Cloud Gate	Statue	0	22012
1567	9:59	OutState	Cloud Gate	Statue	3	53821
1568	21:5	OutState	Cloud Gate	Statue	0	40668
1569	15:9	OutState	Cloud Gate	Statue	0	53021
1570	23:39	OutState	Cloud Gate	Statue	1	50038
1571	17:1	OutState	Cloud Gate	Statue	0	55877
1572	18:22	International	Cloud Gate	Statue	1	37284
1573	12:12	OutState	Cloud Gate	Statue	-3	31187
1574	12:44	OutState	Cloud Gate	Statue	3	24657
1575	8:35	International	Cloud Gate	Statue	0	84307
1576	18:0	OutState	Cloud Gate	Statue	0	95774
1577	16:23	OutState	Cloud Gate	Statue	0	74823
1578	17:25	OutState	Cloud Gate	Statue	0	95774
1579	0:51	OutState	Cloud Gate	Statue	0	3067
1580	18:10	OutState	Cloud Gate	Statue	0	95774
1581	17:8	Local	Cloud Gate	Statue	0	43877
1582	11:50	OutState	Cloud Gate	Statue	0	96062
1583	16:32	OutState	Cloud Gate	Statue	0	68645
1584	12:12	Local	Cloud Gate	Statue	0	18685
1585	22:34	International	Cloud Gate	Statue	0	43530
1586	19:19	OutState	Cloud Gate	Statue	1	60398
1587	16:59	International	Cloud Gate	Statue	0	90390
1588	17:36	OutState	Cloud Gate	Statue	0	8873
1589	13:29	OutState	Cloud Gate	Statue	4	5535
1590	15:26	OutState	Cloud Gate	Statue	0	90475
1591	16:45	Local	Cloud Gate	Statue	0	38928
1592	16:53	Local	Cloud Gate	Statue	0	20081
1593	23:21	International	Cloud Gate	Statue	1	20529
1594	19:3	Local	Cloud Gate	Statue	1	80088
1595	22:41	International	Cloud Gate	Statue	0	8866
1596	23:12	OutState	Cloud Gate	Statue	0	20141
1597	22:29	OutState	Cloud Gate	Statue	2	75802
1598	11:51	OutState	Cloud Gate	Statue	0	96062
1599	10:50	OutState	Cloud Gate	Statue	0	44581
1600	17:28	OutState	Cloud Gate	Statue	0	58086
1601	0:25	OutState	Cloud Gate	Statue	0	54943
1602	23:5	OutState	Cloud Gate	Statue	1	63149
1603	23:7	OutState	Cloud Gate	Statue	-1	63149
1604	20:41	OutState	Cloud Gate	Statue	1	6558
1605	17:24	International	Cloud Gate	Statue	0	297
1606	12:4	OutState	Cloud Gate	Statue	2	95744
1607	14:21	OutState	Cloud Gate	Statue	0	9298
1608	17:57	OutState	Cloud Gate	Statue	-2	21646
1609	20:34	OutState	Cloud Gate	Statue	0	7565
1610	23:28	OutState	Cloud Gate	Statue	0	71137
1611	12:31	Local	Cloud Gate	Statue	2	57488
1612	15:30	OutState	Cloud Gate	Statue	0	16983
1613	14:58	OutState	Cloud Gate	Statue	0	95345
1614	9:44	OutState	Cloud Gate	Statue	0	18555
1615	14:36	OutState	Cloud Gate	Statue	0	84259
1616	13:7	OutState	Cloud Gate	Statue	0	92365
1617	22:19	OutState	Cloud Gate	Statue	3	36163
1618	10:54	OutState	Cloud Gate	Statue	0	44581
1619	0:6	OutState	Cloud Gate	Statue	0	34655
1620	18:35	International	Cloud Gate	Statue	0	55974
1621	19:10	International	Cloud Gate	Statue	0	52131
1622	21:43	International	Cloud Gate	Statue	0	87289
1623	13:44	OutState	Cloud Gate	Statue	0	21093
1624	18:7	OutState	Cloud Gate	Statue	0	33939
1625	15:55	OutState	Cloud Gate	Statue	0	88495
1626	10:18	OutState	Cloud Gate	Statue	0	87067
1627	14:9	OutState	Cloud Gate	Statue	0	55952
1628	18:29	Local	Cloud Gate	Statue	1	94802
1629	20:39	Local	Cloud Gate	Statue	0	57488
1630	19:34	Local	Cloud Gate	Statue	0	15932
1631	12:53	OutState	Cloud Gate	Statue	1	45153
1632	17:35	Local	Cloud Gate	Statue	2	84473
1633	18:29	OutState	Cloud Gate	Statue	0	89998
1634	8:57	International	Cloud Gate	Statue	1	32593
1635	17:31	Local	Cloud Gate	Statue	0	82417
1636	5:24	Local	Cloud Gate	Statue	0	98281
1637	22:53	OutState	Cloud Gate	Statue	0	81736
1638	10:9	OutState	Cloud Gate	Statue	0	73924
1639	20:20	OutState	Cloud Gate	Statue	0	45431
1640	7:53	Local	Cloud Gate	Statue	0	83208
1641	13:17	OutState	Cloud Gate	Statue	0	73305
1642	21:29	International	Cloud Gate	Statue	0	73968
1643	9:16	International	Cloud Gate	Statue	0	49836
1644	19:24	Local	Cloud Gate	Statue	-1	9122
1645	8:25	OutState	Cloud Gate	Statue	0	3067
1646	17:12	Local	Cloud Gate	Statue	0	55389
1647	6:41	International	Cloud Gate	Statue	0	24893
1648	15:52	International	Cloud Gate	Statue	0	52266
1649	11:24	OutState	Cloud Gate	Statue	1	81583
1650	13:27	OutState	Cloud Gate	Statue	2	81583
1651	16:33	OutState	Cloud Gate	Statue	0	13408
1652	16:33	OutState	Cloud Gate	Statue	0	12891
1653	16:34	OutState	Cloud Gate	Statue	0	13408
1654	16:36	OutState	Cloud Gate	Statue	2	37844
1655	18:4	Local	Cloud Gate	Statue	0	81618
1656	10:41	Local	Cloud Gate	Statue	0	30923
1657	10:50	Local	Cloud Gate	Statue	0	30923
1658	18:10	OutState	Cloud Gate	Statue	0	10954
1659	13:56	OutState	Cloud Gate	Statue	0	72972
1660	20:31	OutState	Cloud Gate	Statue	1	81848
1661	15:40	OutState	Cloud Gate	Statue	0	64024
1662	13:4	OutState	Cloud Gate	Statue	0	99678
1663	18:12	OutState	Cloud Gate	Statue	1	10954
1664	12:55	OutState	Cloud Gate	Statue	3	97753
1665	1:29	International	Cloud Gate	Statue	1	50541
1666	10:9	International	Cloud Gate	Statue	1	35680
1667	16:46	Local	Cloud Gate	Statue	0	42662
1668	16:47	Local	Cloud Gate	Statue	0	42662
1669	15:47	International	Cloud Gate	Statue	1	29502
1670	19:7	International	Cloud Gate	Statue	0	34533
1671	12:38	OutState	Cloud Gate	Statue	1	53525
1672	13:8	OutState	Cloud Gate	Statue	0	97959
1673	14:55	OutState	Cloud Gate	Statue	1	31792
1674	14:56	OutState	Cloud Gate	Statue	0	36813
1675	19:1	International	Cloud Gate	Statue	3	59713
1676	12:28	International	Cloud Gate	Statue	0	6512
1677	18:26	OutState	Cloud Gate	Statue	1	87136
1678	15:57	OutState	Cloud Gate	Statue	3	26045
1679	9:11	OutState	Cloud Gate	Statue	0	17027
1680	18:31	Local	Cloud Gate	Statue	0	98611
1681	16:45	OutState	Cloud Gate	Statue	0	93496
1682	13:37	Local	Cloud Gate	Statue	0	73556
1683	9:1	Local	Cloud Gate	Statue	2	99939
1684	12:1	International	Cloud Gate	Statue	2	57
1685	19:58	OutState	Cloud Gate	Statue	0	37369
1686	11:52	OutState	Cloud Gate	Statue	0	86972
1687	15:29	OutState	Cloud Gate	Statue	1	91695
1688	0:20	OutState	Cloud Gate	Statue	0	37369
1689	12:4	OutState	Cloud Gate	Statue	0	28750
1690	22:10	OutState	Cloud Gate	Statue	0	29696
1691	13:28	OutState	Cloud Gate	Statue	0	17583
1692	22:51	OutState	Cloud Gate	Statue	1	49910
1693	15:30	OutState	Cloud Gate	Statue	0	87378
1694	15:44	Local	Cloud Gate	Statue	0	38928
1695	17:9	OutState	Cloud Gate	Statue	0	97128
1696	15:23	OutState	Cloud Gate	Statue	1	96107
1697	15:9	International	Cloud Gate	Statue	0	23066
1698	11:10	OutState	Cloud Gate	Statue	0	19315
1699	12:51	OutState	Cloud Gate	Statue	0	24257
1700	17:22	OutState	Cloud Gate	Statue	0	83620
1701	17:5	OutState	Cloud Gate	Statue	0	40353
1702	12:7	OutState	Cloud Gate	Statue	0	20477
1703	11:15	OutState	Cloud Gate	Statue	3	17361
1704	18:20	International	Cloud Gate	Statue	0	76409
1705	18:54	International	Cloud Gate	Statue	0	17969
1706	9:21	OutState	Cloud Gate	Statue	0	82373
1707	20:21	International	Cloud Gate	Statue	0	40072
1708	13:7	OutState	Cloud Gate	Statue	3	3791
1709	15:58	OutState	Cloud Gate	Statue	-2	63961
1710	17:50	Local	Cloud Gate	Statue	0	10780
1711	11:0	OutState	Cloud Gate	Statue	2	4512
1712	12:35	OutState	Cloud Gate	Statue	1	89004
1713	22:33	OutState	Cloud Gate	Statue	3	42526
1714	17:16	OutState	Cloud Gate	Statue	0	49450
1715	13:1	OutState	Cloud Gate	Statue	0	29617
1716	22:45	Local	Cloud Gate	Statue	0	11415
1717	12:2	OutState	Cloud Gate	Statue	1	2286
1718	23:31	OutState	Cloud Gate	Statue	0	38459
1719	17:33	OutState	Cloud Gate	Statue	0	78348
1720	20:6	Local	Cloud Gate	Statue	0	73664
1721	12:19	OutState	Cloud Gate	Statue	0	13465
1722	13:3	OutState	Cloud Gate	Statue	0	88676
1723	15:39	OutState	Cloud Gate	Statue	1	74973
1724	13:18	OutState	Cloud Gate	Statue	1	68837
1725	13:19	OutState	Cloud Gate	Statue	0	90303
1726	14:41	Local	Cloud Gate	Statue	1	66737
1727	14:28	OutState	Cloud Gate	Statue	0	61891
1728	15:2	OutState	Cloud Gate	Statue	1	303
1729	22:21	OutState	Cloud Gate	Statue	3	25710
1730	23:42	International	Cloud Gate	Statue	0	39397
1731	17:39	International	Cloud Gate	Statue	0	80693
1732	18:41	OutState	Cloud Gate	Statue	2	72215
1733	19:4	OutState	Cloud Gate	Statue	0	72215
1734	18:19	OutState	Cloud Gate	Statue	3	33987
1735	14:49	Local	Cloud Gate	Statue	0	48329
1736	12:38	OutState	Cloud Gate	Statue	1	17243
1737	12:39	OutState	Cloud Gate	Statue	1	17243
1738	19:48	OutState	Cloud Gate	Statue	0	75887
1739	14:57	OutState	Cloud Gate	Statue	1	43915
1740	17:15	OutState	Cloud Gate	Statue	0	96089
1741	16:28	OutState	Cloud Gate	Statue	1	96089
1742	15:31	International	Cloud Gate	Statue	0	56151
1743	16:8	International	Cloud Gate	Statue	2	89561
1744	13:58	OutState	Cloud Gate	Statue	0	35507
1745	17:28	OutState	Cloud Gate	Statue	0	7976
1746	11:34	OutState	Cloud Gate	Statue	0	79678
1747	15:17	OutState	Cloud Gate	Statue	0	16767
1748	18:54	OutState	Cloud Gate	Statue	1	58088
1749	23:59	Local	Cloud Gate	Statue	0	79676
1750	10:37	OutState	Cloud Gate	Statue	0	94721
1751	6:24	Local	Cloud Gate	Statue	0	91806
1752	15:28	Local	Cloud Gate	Statue	0	85545
1753	15:56	OutState	Cloud Gate	Statue	0	3275
1754	16:5	OutState	Cloud Gate	Statue	0	47691
1755	20:55	International	Cloud Gate	Statue	0	68590
1756	16:19	International	Cloud Gate	Statue	0	63185
1757	21:54	International	Cloud Gate	Statue	0	95322
1758	16:35	OutState	Cloud Gate	Statue	1	48057
1759	16:49	OutState	Cloud Gate	Statue	0	4973
1760	14:26	OutState	Cloud Gate	Statue	1	65635
1761	17:28	OutState	Cloud Gate	Statue	0	90035
1762	11:27	OutState	Cloud Gate	Statue	1	42668
1763	13:21	International	Cloud Gate	Statue	1	39675
1764	14:0	OutState	Cloud Gate	Statue	0	64797
1765	13:11	Local	Cloud Gate	Statue	0	29178
1766	13:18	Local	Cloud Gate	Statue	0	4698
1767	18:17	Local	Cloud Gate	Statue	1	68698
1768	20:42	OutState	Cloud Gate	Statue	0	17456
1769	12:34	International	Cloud Gate	Statue	0	9644
1770	21:33	International	Cloud Gate	Statue	0	7758
1771	16:24	Local	Cloud Gate	Statue	0	72949
1772	16:45	International	Cloud Gate	Statue	0	14923
1773	20:34	OutState	Cloud Gate	Statue	0	75877
1774	13:58	OutState	Cloud Gate	Statue	0	61305
1775	5:56	OutState	Cloud Gate	Statue	2	53033
1776	20:57	International	Cloud Gate	Statue	0	15013
1777	20:33	OutState	Cloud Gate	Statue	0	66307
1778	16:26	OutState	Cloud Gate	Statue	0	19618
1779	15:37	OutState	Cloud Gate	Statue	0	47780
1780	6:23	OutState	Cloud Gate	Statue	0	63777
1781	18:31	International	Cloud Gate	Statue	1	18312
1782	20:56	Local	Cloud Gate	Statue	0	79399
1783	14:55	International	Cloud Gate	Statue	-2	79647
1784	13:38	OutState	Cloud Gate	Statue	0	67632
1785	8:31	Local	Cloud Gate	Statue	3	29927
1786	17:39	Local	Cloud Gate	Statue	0	41240
1787	14:27	OutState	Cloud Gate	Statue	2	88884
1788	12:24	OutState	Cloud Gate	Statue	0	10231
1789	12:13	OutState	Cloud Gate	Statue	0	28007
1790	16:42	OutState	Cloud Gate	Statue	0	32383
1791	21:18	Local	Cloud Gate	Statue	0	92330
1792	15:24	OutState	Cloud Gate	Statue	-2	21792
1793	22:1	Local	Cloud Gate	Statue	1	85663
1794	17:29	International	Cloud Gate	Statue	0	81099
1795	17:30	International	Cloud Gate	Statue	0	81099
1796	17:27	International	Cloud Gate	Statue	0	81099
1797	17:28	International	Cloud Gate	Statue	0	81099
1798	15:29	Local	Cloud Gate	Statue	0	6995
1799	11:55	OutState	Cloud Gate	Statue	0	81462
1800	21:16	International	Cloud Gate	Statue	0	79671
1801	14:44	OutState	Cloud Gate	Statue	0	29337
1802	11:29	OutState	Cloud Gate	Statue	0	95569
1803	13:29	OutState	Cloud Gate	Statue	0	23465
1804	14:42	OutState	Cloud Gate	Statue	2	5558
1805	14:43	OutState	Cloud Gate	Statue	0	41174
1806	12:21	Local	Cloud Gate	Statue	3	46313
1807	11:52	Local	Cloud Gate	Statue	0	30329
1808	14:5	OutState	Cloud Gate	Statue	0	94508
1809	16:22	OutState	Cloud Gate	Statue	0	10231
1810	19:11	OutState	Cloud Gate	Statue	0	88373
1811	14:35	Local	Cloud Gate	Statue	0	65874
1812	18:1	Local	Cloud Gate	Statue	0	2892
1813	14:1	OutState	Cloud Gate	Statue	0	42007
1814	12:8	International	Cloud Gate	Statue	0	28202
1815	13:35	Local	Cloud Gate	Statue	2	29178
1816	15:27	OutState	Cloud Gate	Statue	0	29134
1817	18:41	Local	Cloud Gate	Statue	0	18201
1818	13:56	International	Cloud Gate	Statue	0	6033
1819	15:43	Local	Cloud Gate	Statue	0	91554
1820	18:27	International	Cloud Gate	Statue	0	82574
1821	15:39	OutState	Cloud Gate	Statue	0	59431
1822	19:4	International	Cloud Gate	Statue	0	79049
1823	20:26	Local	Cloud Gate	Statue	-1	35910
1824	9:54	OutState	Cloud Gate	Statue	0	62161
1825	16:7	International	Cloud Gate	Statue	0	80119
1826	9:7	OutState	Cloud Gate	Statue	1	71525
1827	11:32	OutState	Cloud Gate	Statue	0	11930
1828	16:41	OutState	Cloud Gate	Statue	0	92927
1829	18:1	International	Cloud Gate	Statue	0	43868
1830	15:21	Local	Cloud Gate	Statue	0	42185
1831	21:51	International	Cloud Gate	Statue	0	23851
1832	21:26	International	Cloud Gate	Statue	1	23851
1833	21:31	International	Cloud Gate	Statue	0	23851
1834	21:33	International	Cloud Gate	Statue	0	23851
1835	10:13	International	Cloud Gate	Statue	0	9551
1836	20:36	International	Cloud Gate	Statue	0	48276
1837	19:14	OutState	Cloud Gate	Statue	0	60275
1838	14:4	International	Cloud Gate	Statue	1	62528
1839	16:15	International	Cloud Gate	Statue	0	30917
1840	10:50	OutState	Cloud Gate	Statue	1	62161
1841	18:30	Local	Cloud Gate	Statue	0	29843
1842	15:47	OutState	Cloud Gate	Statue	0	1094
1843	8:27	Local	Cloud Gate	Statue	0	14340
1844	11:57	OutState	Cloud Gate	Statue	0	57888
1845	14:36	OutState	Cloud Gate	Statue	0	6390
1846	17:38	OutState	Cloud Gate	Statue	0	3067
1847	17:45	OutState	Cloud Gate	Statue	0	95538
1848	21:57	OutState	Cloud Gate	Statue	0	61848
1849	17:18	Local	Cloud Gate	Statue	1	58924
1850	12:41	OutState	Cloud Gate	Statue	0	90849
1851	17:17	OutState	Cloud Gate	Statue	0	10231
1852	19:22	OutState	Cloud Gate	Statue	0	50038
1853	16:49	OutState	Cloud Gate	Statue	0	93835
1854	13:44	OutState	Cloud Gate	Statue	0	75867
1855	10:24	Local	Cloud Gate	Statue	0	56945
1856	13:54	International	Cloud Gate	Statue	0	48173
1857	13:54	International	Cloud Gate	Statue	0	48173
1858	18:58	OutState	Cloud Gate	Statue	0	9780
1859	20:23	International	Cloud Gate	Statue	0	98954
1860	10:56	International	Cloud Gate	Statue	1	16976
1861	15:46	International	Cloud Gate	Statue	0	24106
1862	14:41	International	Cloud Gate	Statue	0	92869
1863	11:18	Local	Cloud Gate	Statue	0	19104
1864	12:10	OutState	Cloud Gate	Statue	0	70298
1865	12:10	OutState	Cloud Gate	Statue	0	70298
1866	19:49	OutState	Cloud Gate	Statue	0	52109
1867	16:48	OutState	Cloud Gate	Statue	0	3198
1868	18:36	OutState	Cloud Gate	Statue	0	50106
1869	20:5	Local	Cloud Gate	Statue	0	49673
1870	13:27	OutState	Cloud Gate	Statue	0	6642
1871	18:22	Local	Cloud Gate	Statue	1	77776
1872	17:32	OutState	Cloud Gate	Statue	0	64146
1873	11:50	OutState	Cloud Gate	Statue	0	2640
1874	20:50	Local	Cloud Gate	Statue	0	32471
1875	18:6	Local	Cloud Gate	Statue	0	37704
1876	13:16	OutState	Cloud Gate	Statue	0	28258
1877	16:53	OutState	Cloud Gate	Statue	0	31898
1878	15:17	International	Cloud Gate	Statue	0	68720
1879	11:54	OutState	Cloud Gate	Statue	1	57888
1880	13:30	International	Cloud Gate	Statue	0	84307
1881	17:15	Local	Cloud Gate	Statue	0	91956
1882	10:24	OutState	Cloud Gate	Statue	0	39799
1883	16:0	OutState	Cloud Gate	Statue	0	27399
1884	17:0	OutState	Cloud Gate	Statue	1	33458
1885	8:39	OutState	Cloud Gate	Statue	0	136
1886	18:18	OutState	Cloud Gate	Statue	0	93218
1887	15:42	International	Cloud Gate	Statue	0	2484
1888	15:2	OutState	Cloud Gate	Statue	0	775
1889	17:54	OutState	Cloud Gate	Statue	0	76008
1890	19:47	Local	Cloud Gate	Statue	0	56172
1891	6:49	OutState	Cloud Gate	Statue	2	62161
1892	1:32	International	Cloud Gate	Statue	0	62669
1893	16:13	International	Cloud Gate	Statue	0	71832
1894	14:18	Local	Cloud Gate	Statue	0	78777
1895	18:0	Local	Cloud Gate	Statue	0	83012
1896	15:24	OutState	Cloud Gate	Statue	0	47315
1897	1:29	International	Cloud Gate	Statue	0	62669
1898	20:45	Local	Cloud Gate	Statue	1	189
1899	10:46	International	Cloud Gate	Statue	0	39565
1900	15:53	OutState	Cloud Gate	Statue	0	11417
1901	19:33	Local	Cloud Gate	Statue	0	46915
1902	16:54	Local	Cloud Gate	Statue	0	13573
1903	16:30	OutState	Cloud Gate	Statue	0	32350
1904	13:37	OutState	Cloud Gate	Statue	0	42668
1905	13:39	OutState	Cloud Gate	Statue	0	3535
1906	17:28	OutState	Cloud Gate	Statue	0	36013
1907	19:10	OutState	Cloud Gate	Statue	0	35727
1908	18:28	Local	Cloud Gate	Statue	0	52402
1909	20:3	International	Cloud Gate	Statue	0	23876
1910	11:6	OutState	Cloud Gate	Statue	0	63652
1911	14:11	OutState	Cloud Gate	Statue	0	74336
1912	23:34	International	Cloud Gate	Statue	0	72642
1913	6:57	Local	Cloud Gate	Statue	0	28229
1914	14:18	Local	Cloud Gate	Statue	-1	95146
1915	1:46	International	Cloud Gate	Statue	1	18752
1916	13:51	Local	Cloud Gate	Statue	-1	10230
1917	12:1	Local	Cloud Gate	Statue	0	88874
1918	21:26	Local	Cloud Gate	Statue	0	77708
1919	18:12	OutState	Cloud Gate	Statue	0	77216
1920	0:1	International	Cloud Gate	Statue	0	88717
1921	14:16	OutState	Cloud Gate	Statue	0	29422
1922	13:4	OutState	Cloud Gate	Statue	0	43727
1923	12:2	OutState	Cloud Gate	Statue	0	55547
1924	14:39	OutState	Cloud Gate	Statue	3	69794
1925	14:13	OutState	Cloud Gate	Statue	1	73718
1926	11:29	Local	Cloud Gate	Statue	0	20765
1927	13:1	OutState	Cloud Gate	Statue	0	3193
1928	13:6	OutState	Cloud Gate	Statue	2	6343
1929	16:3	OutState	Cloud Gate	Statue	0	55630
1930	16:39	OutState	Cloud Gate	Statue	1	60764
1931	16:4	OutState	Cloud Gate	Statue	1	95343
1932	15:46	OutState	Cloud Gate	Statue	0	37402
1933	1:6	OutState	Cloud Gate	Statue	0	16277
1934	9:4	OutState	Cloud Gate	Statue	1	57170
1935	10:7	International	Cloud Gate	Statue	0	29975
1936	15:16	OutState	Cloud Gate	Statue	0	13687
1937	16:26	OutState	Cloud Gate	Statue	1	59640
1938	19:53	OutState	Cloud Gate	Statue	0	73763
1939	13:21	OutState	Cloud Gate	Statue	1	36177
1940	16:38	OutState	Cloud Gate	Statue	0	26351
1941	12:12	Local	Cloud Gate	Statue	2	85841
1942	15:32	OutState	Cloud Gate	Statue	3	44952
1943	18:9	OutState	Cloud Gate	Statue	0	45239
1944	1:30	OutState	Cloud Gate	Statue	2	90407
1945	14:57	OutState	Cloud Gate	Statue	0	35292
1946	0:26	OutState	Cloud Gate	Statue	1	78642
1947	11:50	International	Cloud Gate	Statue	0	40894
1948	16:54	OutState	Cloud Gate	Statue	0	96609
1949	11:48	OutState	Cloud Gate	Statue	2	47473
1950	12:6	OutState	Cloud Gate	Statue	0	98205
1951	14:13	International	Cloud Gate	Statue	0	79348
1952	16:40	Local	Cloud Gate	Statue	0	42662
1953	14:34	OutState	Cloud Gate	Statue	0	82027
1954	17:53	OutState	Cloud Gate	Statue	0	90160
1955	18:19	International	Cloud Gate	Statue	0	69457
1956	11:41	International	Cloud Gate	Statue	0	86357
1957	12:48	OutState	Cloud Gate	Statue	0	37321
1958	15:21	OutState	Cloud Gate	Statue	0	81012
1959	23:52	International	Cloud Gate	Statue	0	62632
1960	18:35	OutState	Cloud Gate	Statue	0	96987
1961	16:10	OutState	Cloud Gate	Statue	1	14052
1962	8:57	Local	Cloud Gate	Statue	0	4793
1963	18:3	OutState	Cloud Gate	Statue	0	85857
1964	17:47	Local	Cloud Gate	Statue	0	8222
1965	20:0	Local	Cloud Gate	Statue	0	37999
1966	11:27	Local	Cloud Gate	Statue	0	56788
1967	14:11	OutState	Cloud Gate	Statue	0	87691
1968	16:54	Local	Cloud Gate	Statue	2	6681
1969	16:28	International	Cloud Gate	Statue	0	10075
1970	19:32	International	Cloud Gate	Statue	0	20329
1971	0:54	OutState	Cloud Gate	Statue	0	63131
1972	23:5	International	Cloud Gate	Statue	0	43868
1973	15:23	Local	Cloud Gate	Statue	0	42185
1974	16:27	Local	Cloud Gate	Statue	0	42185
1975	16:16	OutState	Cloud Gate	Statue	0	18085
1976	18:32	OutState	Cloud Gate	Statue	0	35110
1977	21:0	OutState	Cloud Gate	Statue	0	33091
1978	0:19	OutState	Cloud Gate	Statue	2	25192
1979	16:49	OutState	Cloud Gate	Statue	0	72545
1980	16:15	OutState	Cloud Gate	Statue	0	69428
1981	21:46	Local	Cloud Gate	Statue	0	61671
1982	10:42	OutState	Cloud Gate	Statue	3	96630
1983	10:39	OutState	Cloud Gate	Statue	0	96630
1984	14:13	OutState	Cloud Gate	Statue	1	16419
1985	12:27	OutState	Cloud Gate	Statue	0	10972
1986	12:20	Local	Cloud Gate	Statue	0	50260
1987	13:33	International	Cloud Gate	Statue	0	99952
1988	16:57	OutState	Cloud Gate	Statue	0	79521
1989	17:4	International	Cloud Gate	Statue	1	58223
1990	8:4	Local	Cloud Gate	Statue	0	58969
1991	17:6	OutState	Cloud Gate	Statue	0	90810
1992	12:39	OutState	Cloud Gate	Statue	0	37625
1993	11:28	OutState	Cloud Gate	Statue	0	99987
1994	16:4	International	Cloud Gate	Statue	0	13752
1995	17:16	Local	Cloud Gate	Statue	1	51090
1996	13:19	International	Cloud Gate	Statue	2	8395
1997	22:48	Local	Cloud Gate	Statue	0	97207
1998	23:52	Local	Cloud Gate	Statue	1	53484
[truncated: 59,105 more rows]
