# Supplementary material for: Temporal and spatiotemporal investigation of tourist attraction visit sentiment on Twitter
Source: PLoS One. 2018 Jun 14;13(6):e0198857. doi: 10.1371/journal.pone.0198857 (PMC6002102; doi:10.1371/journal.pone.0198857)
Supplement: S1 Table — The list contains attraction’s name, category, rankings in online tourist platforms, boundary-based and distance-based keywords, opening and closing hours, scores from online platforms, and boundary points. We only consider one opening and one closing hour per attraction that covers the earliest opening hour and the latest closing hour considering all business hours within the year. Also, opening hours are rounded down and closing hours are rounded up to the closest integer. (CSV) [file pone.0198857.s002.csv]

Id	Name	Type	TA rank	Yelp rank	Timeout rank	Main keywords	Distance-based keywords	Priority	Opening time	Closing time	Yelp score	Tripadvisor Score	Facebook score	Google score	Location
1	The Art Institute of Chicago	Museum	1	10	28	The art, institute, institue, museum	art institute, artinstitute	2	10	20	4.5	4.8	4.7	4.6	(Art Institute of Chicago, South Michigan Avenue, Chicago, IL, United States)(41.88090477107434, -87.62451767921448)(41.88088080711771, -87.62253820896149)(41.88091275905788, -87.62042462825775)(41.87805299713687, -87.62030124664307)(41.87802903211079, -87.62465715408325)
2	Millennium Park	Park	2	7	4	millennium, milennium, millenium	millenniumpark, millennium park	3	6	23	4.5	4.7	4.7	4.6	(Millennium Park, Chicago, IL, United States)(41.88488266330631, -87.62542963027954)(41.8849146132454, -87.6166319847107)(41.87754972970178, -87.6184344291687)(41.877485822442324, -87.6253867149353)
3	Cloud Gate	Statue	3	22	1	cloud, gate, bean, mirror	cloudgate, cloud gate	1	6	23	4.5	4.7	4.6	4.8	(Cloud Gate, Chicago, IL, United States)(41.88357270204855, -87.62439966201782)(41.88356471439753, -87.6223075389862)(41.881963170195185, -87.62239336967468)(41.882003109441406, -87.62445867061615)
4	Museum of Science and Industry	Museum	6	17	8	science, scince, scinece, industry, museum	museum of science, museumofscience	1	9	18	4	4.6	4.7	4.5	(Museum of Science & Industry, Chicago, IL, United States)(41.792880552910205, -87.58596897125244)(41.78763300835751, -87.5861406326294)(41.78702503335673, -87.58034706115723)(41.788560959084926, -87.57794380187988)(41.789360905827934, -87.57824420928955)(41.79121674382889, -87.57996082305908)(41.792880552910205, -87.58021831512451)(41.793456476760944, -87.58004665374756)
5	360 Chicago Observation Deck - John Hancock Center	Tower	8	1	1	360, observation, observatory, deck, hancock, tilt	360 chicago, 360chicago, observation deck	1	9	23	4	4.5	4.6	4.5	(360 CHICAGO, North Michigan Avenue, Chicago, IL, United States)(41.89928447524465, -87.6240000128746)(41.89929246093018, -87.62178719043732)(41.89842001888033, -87.62178182601929)(41.898388075695806, -87.62395977973938)
6	The Field Museum	Museum	9	11	9	field, fiel, museum	field museum, fieldmuseum	4	9	17	4	4.5	4.7	4.6	(The Field Museum, South Lake Shore Drive, Chicago, IL, United States)(41.86848224862968, -87.61804819107056)(41.86757942459981, -87.6142930984497)(41.86497474577151, -87.61458277702332)(41.86407187220894, -87.6189923286438)(41.866149261324765, -87.62071967124939)
7	Skydeck Chicago - Willis Tower	Tower	13	2	6	skydeck, willis, tower, observatory, sears	skydeckchicago, skydeck chicago, willistower, willis tower	1	9	22	4	4.3	4.7	4.4	(Skydeck Chicago, South Wacker Drive, Chicago, IL, United States)(41.879570763813994, -87.63705968856812)(41.879602716409224, -87.63489246368408)(41.87790920684554, -87.63487100601196)(41.87782133484157, -87.63705968856812)
8	Navy Pier	Landmark	37	14	11	navy, pier	navy pier, navypier	2	10	22	3	3.9	4.5	4.4	(Navy Pier, East Grand Avenue, Chicago, IL, United States)(41.89421136669752, -87.61362791061401)(41.88855680156733, -87.61358499526978)(41.88747055660395, -87.5975775718689)(41.894786379178484, -87.59729862213135)(41.89770927924712, -87.60794162750244)
9	Richard H. Driehaus Museum	Museum	12	23		richard, driehaus, museum	driehausmuseum, driehaus museum	1	10	17	4.5	4.7	4.8	4.4	(The Richard H. Driehaus Museum, East Erie Street, Chicago, IL, United States)(41.894604691766524, -87.62685120105743)(41.89466059564064, -87.62590706348419)(41.89403367082125, -87.62577027082443)(41.89393983122646, -87.6269182562828)(41.8944030380997, -87.62712746858597)
10	Maggie Daley Park	Park	17	77	95	maggie, magie, daley	maggie daley, maggiedaley	2	6	23	4.5	4.7	4.8	4.7	(Maggie Daley Park, East Randolph Street, Chicago, IL, United States)(41.88488266330631, -87.62120246887207)(41.88043347827753, -87.62157797813416)(41.880689095141065, -87.6165783405304)(41.88478681339328, -87.61118173599243)
11	Holy Name Cathedral	Landmark	20			holy, wholy, name, cathedral	holy name cathedral, holynamecathedral	1	0	23	4.5	4.7	4.7	4.6	(Holy Name Cathedral, Chicago, IL, United States)(41.8962119086281, -87.62723207473755)(41.895724756484604, -87.62728571891785)(41.895664860472756, -87.6268458366394)(41.896207915592846, -87.62677609920502)
12	The Magnificent Mile on Michigan Ave	Shopping	7			the mag, magnificent, magnificient, mile	magnificientmile, magnificient mile	1	0	23	4	4.5	4.6		(Magnificent Mile, Chicago, IL, United States)(41.90091952352784, -87.62438893318176)(41.90093549448897, -87.62389540672302)(41.900097013629335, -87.6239275932312)(41.899306435877484, -87.62390613555908)(41.899290464508894, -87.62400805950165)(41.898697524623636, -87.6239812374115)(41.89814850130248, -87.62397587299347)(41.897437758647435, -87.6240348815918)(41.897437758647435, -87.62371301651001…
13	Crown Fountain	Landmark	26	21	92	crown, crowm, fountain	crownfountain, crown fountain	1	6	23	4.5	4.5	4.4	4.6	(Crown Fountain, East Randolph Street, Chicago, IL, United States)(41.881963170195185, -87.62239336967468)(41.88199911551791, -87.62445867061615)(41.880725041180504, -87.62452304363251)(41.88072104717711, -87.62267768383026)
14	Grant Park	Park	41	25	2	grant	grantpark, grant park	4	6	23	4.5	4.3		4.7	(Grant Park, Chicago, IL, United States)(41.870663354958495, -87.61605262756348)(41.86732375530134, -87.61905670166016)(41.86729179656714, -87.6244854927063)(41.88464303825411, -87.62463569641113)(41.8845471879816, -87.61161088943481)(41.88061720300156, -87.6166319847107)
15	Buckingham Fountain	Landmark	25	3		buckingham, fountain	buckinghamfountain, buckingham fountain	1	6	23	4.5	4.5	4.6	4.5	(Buckingham Fountain, South Columbus Drive, Chicago, IL, United States)(41.87731007714926, -87.62065529823303)(41.87734203087485, -87.61712551116943)(41.87405870205351, -87.61712551116943)(41.87400278015041, -87.62069821357727)
16	Robie House	Architectural beauty	27			robie, frederick	robiehouse, robie house	1	10	15	4	4.5	4.6	4.7	(Robie House, South Woodlawn Avenue, Chicago, IL, United States)(41.78992486228247, -87.59639739990234)(41.78995285999136, -87.59534060955048)(41.789568890346075, -87.59522795677185)(41.78952889337577, -87.59641349315643)
17	Oriental Institute Museum	Museum	31	50		oriental, institute, institue, museum	orientalinstitute, oriental institute	2	10	20	4.5	4.7	4.7	4.8	(Oriental Institute Museum, East 58th Street, Chicago, IL, United States)(41.78952089397869, -87.59794235229492)(41.78953689277182, -87.59692311286926)(41.789080925603315, -87.59693384170532)(41.78883294209751, -87.59730935096741)(41.788824942613616, -87.59787797927856)(41.789000931028845, -87.59800672531128)
18	Garfield Park Conservatory	Garden	22	6	20	conservatory	garfieldparkconservatory, garfieldconservatory, garfield conservatory, garfield park conservatory	1	9	20	4.8	4.7	4.7	4.7	(Garfield Park Conservatory, Chicago, IL, United States)(41.88799770720176, -87.72080898284912)(41.888125500630984, -87.7158522605896)(41.88488266330631, -87.71557331085205)(41.88425963630122, -87.72130250930786)(41.887262890022654, -87.72175312042236)
19	Shedd Aquarium	Aquarium	28	13	7	shedd, shed, aquarium,john	sheddaquarium, shedd aquarium	5	9	18	3.5	4.1	4.4	4.1	Shedd Aquarium, South Lake Shore Drive, Chicago, IL, United States)(41.86848224862968, -87.61799454689026)(41.865118565161794, -87.61666417121887)(41.86500670566399, -87.61032342910767)(41.86901754535205, -87.60992646217346)(41.86977654048379, -87.61388540267944)(41.87031182636828, -87.61629939079285)
20	Lincoln Park Conservatory	Garden	29	20	6	conservatory	lincolnparkconservatory, lincolnconservatory, lincoln conservatory, lincoln park conservatory	1	9	17	4.5	4.6	4.7	4.8	(Lincoln Park Conservatory, North Clark Street, Chicago, IL, United States)(41.925861294762186, -87.63710260391235)(41.926004977110736, -87.63236045837402)(41.92095993643034, -87.63062238693237)(41.919634748836934, -87.6368236541748)
21	Chicago History Museum	Museum	38	51		history, hstory	historymuseum, history museum	2	9	20	4	4.3	4.5	4.4	(Chicago History Museum, North Clark Street, Chicago, IL, United States)(41.9132678765526, -87.63338506221771)(41.91056525661477, -87.63200104236603)(41.91074490255382, -87.62906670570374)(41.910908579524815, -87.62540817260742)(41.91483670092026, -87.6265561580658)(41.91580272625832, -87.63206005096436)(41.9151241149455, -87.63454914093018)
22	Tribune Tower	Architectural beauty	36	79		tribune, tower	tribunetower, tribune tower	1	8	18	4.5	4.5	4.6	4.6	(Tribune Tower, North Michigan Avenue, Chicago, IL, United States)(41.89104870551747, -87.62400805950165)(41.88994852593432, -87.62396782636642)(41.89017016073198, -87.62186765670776)(41.89107665901683, -87.6218730211258)
23	Money Museum at the Federal Reserve Bank	Museum	35	16		museum, money, moeny	modeymuseum, money museum	1	8	17	4.5	4.7	4.4	4.5	(Federal Reserve Bank of Chicago Money Museum, South La Salle Street, Chicago, IL, United States)(41.87875796430037, -87.63368278741837)(41.87876595255228, -87.63234972953796)(41.87813088340957, -87.63227999210358)(41.878102924245695, -87.63377398252487)
24	Picasso Statue	Statue	42			picasso, statue	picassostatue, picasso statue	1	0	23		4.5		4.4	(The Picasso, West Washington Street, Chicago, IL, United States)(41.88401202131725, -87.63094425201416)(41.88316133672216, -87.63108372688293)(41.88306947808364, -87.63001084327698)(41.8831693244236, -87.62921690940857)(41.88387223824124, -87.62921690940857)(41.88404796548736, -87.6298177242279)
25	Chicago Children's Museum	Museum	52	40	89	children, childen, museum	childrensmuseum, childrens museum, children'smuseum, children's museum	1	10	17	4	4.4	4.5	4.5	(Chicago Children's Museum, East Grand Avenue, Chicago, IL, United States)(41.89288562375104, -87.61236190795898)(41.89090494447032, -87.61326313018799)(41.88898809959183, -87.61085987091064)(41.889898608081005, -87.60425090789795)(41.89136817335275, -87.59824275970459)(41.89307729913167, -87.59841442108154)(41.89400372202938, -87.61015176773071)
26	Graceland Cemetery	Landmark	62		99	graceland, cemetery	gracelandcemetery, graceland cemetery	1	9	16	4.8	4.7	4.8	4.8	(Graceland Cemetery, North Clark Street, Chicago, IL, United States)(41.954543452223035, -87.66240119934082)(41.95451153712677, -87.65673637390137)(41.96175585403207, -87.65690803527832)(41.9616601195309, -87.66600608825684)(41.957447659082824, -87.66441822052002)
27	Wrigley Building	Architectural beauty	63			wrigley	wrigleybuilding, wrigley building	1	8	23	4.5	4.6	4.6	4.5	(The Wrigley Building, Michigan Avenue, Chicago, IL, United States)(41.89022606848741, -87.62546718120575)(41.88998247005229, -87.62541353702545)(41.889163812766974, -87.6254403591156)(41.88926364958297, -87.62478053569794)(41.889866660634404, -87.62426555156708)(41.89027398938169, -87.62427091598511)
28	Adler Planetarium	Observatory	53	26	10	adler, planetarium	adlerplanetarium, adler planetarium	5	9	16	4	3.8	4.5	4.3	(Adler Planetarium, Chicago, IL, United States)(41.86313702508549, -87.61433601379395)(41.86134719416788, -87.61004447937012)(41.86345663247734, -87.6035213470459)(41.86895362956113, -87.60446548461914)(41.86789900978501, -87.61206150054932)
29	Museum of Contemporary Art Chicago	Museum	64	43	29	museum, contemporary	contemporaryart, contemporary art	1	10	20	4	3.9	4.5	4.3	(Museum Of Contemporary Art Chicago, East Chicago Avenue, Chicago, IL, United States)(41.89753358957915, -87.62172818183899)(41.89758150499109, -87.62017250061035)(41.89682284008057, -87.62017250061035)(41.896766938099056, -87.62200713157654)(41.897541575483615, -87.62202858924866)
30	Michigan Avenue Bridge	Architectural beauty	39			bridge, brige, dusable	michiganavenuebridge, michigan avenue bridge	3	0	23	4.5	4.4	4.7	4.5	(Michigan Avenue Bridge, Chicago, IL, United States)(41.88925566264345, -87.62475907802582)(41.88975883788417, -87.62432992458344)(41.88973487724831, -87.62385249137878)(41.88920774098523, -87.62370765209198)(41.88814546833121, -87.62390613555908)(41.888141474791674, -87.62498438358307)(41.88855280805351, -87.62514531612396)
31	Water tower	Shopping	45	18		water, tower	watertower, water tower	2	10	21	3.5	4.3	4.4	4.4	(Water Tower Place, North Michigan Avenue, Chicago, IL, United States)(41.898380089897174, -87.62396514415741)(41.898396061493436, -87.6225221157074)(41.897457723436744, -87.62249529361725)(41.89750963185971, -87.62294054031372)(41.89750164595122, -87.62401878833771)(41.89805267129351, -87.62395977973938)
32	Chicago Sports museum	Museum				sport, museum	sportmuseum, sportsmuseum, sport museum, sports museum	1	11	21	3	4.2	4.6	4.5	(Chicago Sport Museum, North Michigan Avenue, Chicago, IL, United States)(41.898380089897174, -87.62396514415741)(41.898396061493436, -87.6225221157074)(41.897457723436744, -87.62249529361725)(41.89750963185971, -87.62294054031372)(41.89750164595122, -87.62401878833771)(41.89805267129351, -87.62395977973938)
33	Historic water tower	Landmark	81			historic, water, tower	historicwater, historic water	1	10	19	4	4.1	44	4.5	(Historic Water Tower, Michigan Avenue, Chicago, IL, United States)(41.89766934981957, -87.62497365474701)(41.89768532159359, -87.62426555156708)(41.89700252468963, -87.62432992458344)(41.896607217882305, -87.62440502643585)(41.89661919691242, -87.6249897480011)(41.89686277003737, -87.62492537498474)(41.89720217366237, -87.62490391731262)
34	Lincoln Park Zoo	Zoo	18	12	3	zoo	lincolnparkzoo, lincolnzoo, lincoln park zoo, lincoln zoo	3	10	17	4.5	4.5	4.6	4.6	(Lincoln Park Zoo, North Clark Street, Chicago, IL, United States)(41.91332775605308, -87.63336896896362)(41.91353533788646, -87.63068675994873)(41.91225790051361, -87.62781143188477)(41.913918564112905, -87.6249361038208)(41.91645737974553, -87.62804746627808)(41.92092800452274, -87.62967824935913)(41.926180588430626, -87.6313304901123)(41.92554199949581, -87.6373815536499)(41.91886836272922, -8…
35	Rockefeller Memorial Chapel	Landmark	83			rockefeller, chapel, memorial	rockefellerchapel, rockefeller chapel	2	10	18	4.8	4.7	4.7	4.7	(Rockefeller Memorial Chapel, South Woodlawn Avenue, Chicago, IL, United States)(41.787721004261584, -87.59775996208191)(41.78771300463891, -87.59634912014008)(41.78901293022139, -87.59638667106628)(41.789140921468686, -87.59711623191833)(41.788760946706475, -87.59783506393433)
36	Lurie Garden	Garden	80	68		lurie	luriegarden, lurie garden	1	6	23	4.5	4.7	4.9	4.7	(Lurie Garden, Chicago, IL, United States)(41.88199112767016, -87.62062847614288)(41.880693089146455, -87.6207035779953)(41.880725041180504, -87.6226669549942)(41.88231862860887, -87.62229144573212)
37	Flamingo Sculpture	Statue	72			flamingo, sculpture	flamingosculpture, flamingo sculpture	1	0	23		4	4.1	4.6	(Flamingo, West Adams Street, Chicago, IL, United States)(41.879399018340834, -87.63080477714539)(41.87814486298695, -87.63076722621918)(41.878172822132505, -87.62930810451508)(41.879466917769115, -87.62934029102325)
38	Chicago Cultural Center	Landmark	15	9	13	culture, cultural	culturalcenter, cultural center	1	9	19	4.5	4.6	4.6	4.6	(Chicago Cultural Center, East Washington Street, Chicago, IL, United States)(41.88461508193948, -87.6256012916565)(41.8845431942171, -87.62445867061615)(41.883229232152694, -87.62443721294403)(41.883241213691754, -87.62569785118103)
39	Chicago Riverwalk	Beach-Walking Area	19	107		riverwalk	chicagoriverwalk, chicago riverwalk	2	0	23	4.5	4.5		4.6	(Chicago Riverwalk, Chicago, IL, United States)(41.887262890022654, -87.63013958930969)(41.886911452731844, -87.63013958930969)(41.88695138888497, -87.62765049934387)(41.88702327389772, -87.62676000595093)(41.88752646672206, -87.6261055469513)(41.88818939724973, -87.625333070755)(41.888205371394434, -87.62439966201782)(41.88818939724973, -87.62270450592041)(41.88795777170267, -87.62117028236389)(…
40	Oak Street Beach	Beach-Walking Area	59		5	oak, beach	oakstreeetbeach, oakstbeach, oak street beach, oak st beach, oak st. beach	1	0	23	4.5	4.3			(Oak Street Beach, Cook County, IL, United States)(41.904784379636986, -87.62464642524719)(41.9052475078542, -87.62354135513306)(41.9030915375721, -87.62183547019958)(41.901095203880594, -87.61853098869324)(41.90052024820123, -87.61987209320068)(41.901414621465506, -87.623530626297)(41.90261242317838, -87.62473225593567)
41	Rookery Building	Architectural beauty	61			rookery	rookerybuilding, rookery building	1	6	18	4.5	4.5	4.8	4.6	(Rookery Building, South LaSalle Street, Chicago, IL, United States)(41.879379047907044, -87.6323014497757)(41.878779931990714, -87.63226926326752)(41.87879191436409, -87.63115882873535)(41.879407006512615, -87.63131439685822)
42	North Avenue Beach	Beach-Walking Area	73	104	5	beach	northavenuebeach, northavebeach, north avenue beach, north ave beach, north ave. beach	1	0	23	4	4.2	4.5	4.5	(North Avenue Beach, Chicago, IL, United States)(41.9261965530721, -87.63105154037476)(41.926340234665595, -87.62909889221191)(41.91752716489355, -87.62515068054199)(41.91473291220415, -87.6193356513977)(41.912369677304376, -87.61755466461182)(41.91161917223986, -87.62158870697021)(41.91195450538053, -87.62566566467285)(41.91684058842703, -87.62800455093384)(41.918740630816444, -87.62877702713013)
43	The Peggy Notebaert Nature Museum	Museum	76	34	25	peggy, pegy, notebaert, museum	peggynotebaert, peggy notebaert	2	9	5	4.5	4.4	4.5	4.5	(Peggy Notebaert Nature Museum, North Cannon Drive, Chicago, IL, United States)(41.927481693605955, -87.63633012771606)(41.92556594669621, -87.63594388961792)(41.925725594469235, -87.63346552848816)(41.92781694340069, -87.63442039489746)
44	National Museum of Mexican Art	Museum	82	127		mexican, museum	mexicanart, mexican art	1	10	17	4.5	4.5	4.6	4.6	(National Museum of Mexican Art, West 19th Street, Chicago, IL, United States)(41.855585835747654, -87.67612338066101)(41.855641773761484, -87.67072677612305)(41.857775372908506, -87.6708447933197)(41.85765550967499, -87.67614483833313)
45	The McCormick Bridgehouse & Chicago River Museum	Museum	85			McCormick, bridgehouse, museum	mccormickbridgehouse, mccormick bridgehouse	1	10	17	4.5	4.4	4.2	4.2	(McCormick Bridgehouse & Chicago River Museum, Chicago Riverwalk, Chicago, IL, United States)(41.888670616606625, -87.6248549669981)(41.88841153734107, -87.62497499585152)(41.888317689486605, -87.62487441301346)(41.888291232353794, -87.62451834976673)(41.88852585182861, -87.62434266507626)(41.88869907033475, -87.62461960315704)
