# Supplementary material for: Temporal and spatiotemporal investigation of tourist attraction visit sentiment on Twitter
Source: PLoS One. 2018 Jun 14;13(6):e0198857. doi: 10.1371/journal.pone.0198857 (PMC6002102; doi:10.1371/journal.pone.0198857)
Supplement: S2 Table — The final list of tourist attractions and corresponding visit numbers identified within our datasets. We eliminated visits made by undetermined origins that either have empty or unidentified location information. Eliminating these tweets provided a better differentiation between visitor types in the final dataset. (CSV) [file pone.0198857.s003.csv]

Attraction	Number of tweets
360 Chicago Observation Deck - John Hancock Center	2403
Adler Planetarium	1170
Buckingham Fountain	1128
Chicago Children's Museum	143
Chicago Cultural Center	1027
Chicago History Museum	286
Chicago Riverwalk	1665
Chicago Sports museum	115
Cloud Gate	6281
Crown Fountain	254
Flamingo Sculpture	55
Garfield Park Conservatory	430
Graceland Cemetery	75
Grant Park	3093
Historic water tower	129
Holy Name Cathedral	148
Lincoln Park Conservatory	284
Lincoln Park Zoo	3276
Lurie Garden	140
Maggie Daley Park	547
Michigan Avenue Bridge	462
Millennium Park	6463
Museum of Contemporary Art Chicago	1333
Museum of Science and Industry	1306
National Museum of Mexican Art	234
Navy Pier	6673
North Avenue Beach	2234
Oak Street Beach	1017
Oriental Institute Museum	47
Picasso Statue	127
Richard H. Driehaus Museum	51
Robie House	51
Rockefeller Memorial Chapel	60
Rookery Building	60
Shedd Aquarium	2047
Skydeck Chicago - Willis Tower	4939
The Art Institute of Chicago	4755
The Field Museum	2422
The Magnificent Mile on Michigan Ave	1775
The Peggy Notebaert Nature Museum	152
Tribune Tower	760
Water tower	1200
Wrigley Building	287
